# Supplementary material for: Overexpression of βTrCP1 elicits cell death in cisplatin-induced senescent cells
Source: Cell Death Dis. 2025 Mar 25;16(1):203. doi: 10.1038/s41419-025-07556-6 (PMC11937513; doi:10.1038/s41419-025-07556-6)
Supplement: Supplementary file 7 — Supplementary table 1 [file 41419_2025_7556_MOESM7_ESM.xlsx]

## Sheet: Proteins
Accession	Description	Coverage [%]	# Peptides	# AAs	MW [kDa]	Score Sequest HT: Sequest HT
A0A384P5G6	75 kDa glucose-regulated protein OS=Homo sapiens OX=9606 PE=2 SV=1	55	36	679	73.6	248.83
H6VRG1	Cytokeratin-1 OS=Homo sapiens OX=9606 GN=KRT1 PE=1 SV=1	50	30	645	66.1	247.39
P35908	Keratin, type II cytoskeletal 2 epidermal OS=Homo sapiens OX=9606 GN=KRT2 PE=1 SV=2	54	31	639	65.4	146.37
P07437	Tubulin beta chain OS=Homo sapiens OX=9606 GN=TUBB PE=1 SV=2	50	18	444	49.6	119.48
P68371	Tubulin beta-4B chain OS=Homo sapiens OX=9606 GN=TUBB4B PE=1 SV=1	43	15	445	49.8	108.81
P35527	Keratin, type I cytoskeletal 9 OS=Homo sapiens OX=9606 GN=KRT9 PE=1 SV=3	37	14	623	62	106.02
P13645	Keratin, type I cytoskeletal 10 OS=Homo sapiens OX=9606 GN=KRT10 PE=1 SV=6	49	22	584	58.8	96.45
V9HWB8	Pyruvate kinase OS=Homo sapiens OX=9606 GN=HEL-S-30 PE=1 SV=1	53	21	531	57.9	92.32
Q13509	Tubulin beta-3 chain OS=Homo sapiens OX=9606 GN=TUBB3 PE=1 SV=2	32	13	450	50.4	80.71
F5H5D3	Tubulin alpha chain OS=Homo sapiens OX=9606 GN=TUBA1C PE=1 SV=1	37	13	519	57.7	78.48
V9HWB4	78 kDa glucose-regulated protein OS=Homo sapiens OX=9606 GN=HEL-S-89n PE=2 SV=1	32	19	654	72.3	78.02
P68366	Tubulin alpha-4A chain OS=Homo sapiens OX=9606 GN=TUBA4A PE=1 SV=1	37	10	448	49.9	67.44
P60709	Actin, cytoplasmic 1 OS=Homo sapiens OX=9606 GN=ACTB PE=1 SV=1	56	16	375	41.7	67.33
Q53G85	Elongation factor 1-alpha (Fragment) OS=Homo sapiens OX=9606 PE=2 SV=1	32	8	462	50.1	65.33
A0A024RD80	Heat shock protein 90kDa alpha (Cytosolic), class B member 1, isoform CRA_a OS=Homo sapiens OX=9606 GN=HSP90AB1 PE=3 SV=1	23	13	724	83.2	51.27
P62424	60S ribosomal protein L7a OS=Homo sapiens OX=9606 GN=RPL7A PE=1 SV=2	56	14	266	30	49.56
P04406	Glyceraldehyde-3-phosphate dehydrogenase OS=Homo sapiens OX=9606 GN=GAPDH PE=1 SV=3	46	12	335	36	49.03
Q59GY2	60S ribosomal protein L4 (Fragment) OS=Homo sapiens OX=9606 PE=2 SV=1	31	11	441	49	47.02
P06748	Nucleophosmin OS=Homo sapiens OX=9606 GN=NPM1 PE=1 SV=2	55	10	294	32.6	46.39
A0A5C2G767	IGH c442_heavy__IGHV3-23_IGHD4-17_IGHJ4 (Fragment) OS=Homo sapiens OX=9606 PE=2 SV=1	10	2	120	12.9	45.79
P62917	60S ribosomal protein L8 OS=Homo sapiens OX=9606 GN=RPL8 PE=1 SV=2	37	9	257	28	41.77
A0A0S2Z507	Beta-transducin repeat containing isoform 3 (Fragment) OS=Homo sapiens OX=9606 GN=BTRC PE=1 SV=1	25	13	636	72.1	40.29
P16402	Histone H1.3 OS=Homo sapiens OX=9606 GN=H1-3 PE=1 SV=2	30	9	221	22.3	39.81
Q6IPH7	60S ribosomal protein L14 OS=Homo sapiens OX=9606 GN=RPL14 PE=1 SV=1	35	7	220	23.8	39.38
P62081	40S ribosomal protein S7 OS=Homo sapiens OX=9606 GN=RPS7 PE=1 SV=1	49	8	194	22.1	37.51
A0A024R3X4	60 kDa chaperonin (Fragment) OS=Homo sapiens OX=9606 GN=HSPD1 PE=2 SV=1	35	12	573	61	37.05
V9HW22	Epididymis luminal protein 33 OS=Homo sapiens OX=9606 GN=HEL-S-72p PE=2 SV=1	26	12	646	70.9	35.93
B2R491	40S ribosomal protein S4 OS=Homo sapiens OX=9606 GN=RPS4X PE=2 SV=1	29	8	263	29.6	35.64
P04259	Keratin, type II cytoskeletal 6B OS=Homo sapiens OX=9606 GN=KRT6B PE=1 SV=5	16	9	564	60	35.19
P04083	Annexin A1 OS=Homo sapiens OX=9606 GN=ANXA1 PE=1 SV=2	36	9	346	38.7	34.82
P06733	Alpha-enolase OS=Homo sapiens OX=9606 GN=ENO1 PE=1 SV=2	37	11	434	47.1	34.11
P08779	Keratin, type I cytoskeletal 16 OS=Homo sapiens OX=9606 GN=KRT16 PE=1 SV=4	26	11	473	51.2	33.43
K9JA46	Epididymis luminal secretory protein 52 OS=Homo sapiens OX=9606 GN=EL52 PE=2 SV=1	14	8	732	84.6	33.37
P07355	Annexin A2 OS=Homo sapiens OX=9606 GN=ANXA2 PE=1 SV=2	39	10	339	38.6	33.27
P39023	60S ribosomal protein L3 OS=Homo sapiens OX=9606 GN=RPL3 PE=1 SV=2	23	7	403	46.1	32.9
P13647	Keratin, type II cytoskeletal 5 OS=Homo sapiens OX=9606 GN=KRT5 PE=1 SV=3	14	7	590	62.3	31.13
P02533	Keratin, type I cytoskeletal 14 OS=Homo sapiens OX=9606 GN=KRT14 PE=1 SV=4	21	10	472	51.5	30.25
Q9HBB3	60S ribosomal protein L6 OS=Homo sapiens OX=9606 PE=2 SV=1	36	9	289	32.9	29.19
J3QQ67	60S ribosomal protein L18 (Fragment) OS=Homo sapiens OX=9606 GN=RPL18 PE=1 SV=1	29	7	190	21.8	28.1
P62277	40S ribosomal protein S13 OS=Homo sapiens OX=9606 GN=RPS13 PE=1 SV=2	33	7	151	17.2	27.82
A8K4Z4	60S acidic ribosomal protein P0 OS=Homo sapiens OX=9606 PE=2 SV=1	41	8	317	34.2	27.4
A0A024R814	Ribosomal protein L7, isoform CRA_a OS=Homo sapiens OX=9606 GN=RPL7 PE=3 SV=1	34	8	259	30.4	27.18
P19338	Nucleolin OS=Homo sapiens OX=9606 GN=NCL PE=1 SV=3	20	9	710	76.6	27.03
Q09666	Neuroblast differentiation-associated protein AHNAK OS=Homo sapiens OX=9606 GN=AHNAK PE=1 SV=2	6	10	5890	628.7	25.38
A0A384NL00	Glucose-6-phosphate 1-dehydrogenase OS=Homo sapiens OX=9606 PE=2 SV=1	15	6	515	59.2	25.12
P27635	60S ribosomal protein L10 OS=Homo sapiens OX=9606 GN=RPL10 PE=1 SV=4	35	6	214	24.6	24.95
P26373	60S ribosomal protein L13 OS=Homo sapiens OX=9606 GN=RPL13 PE=1 SV=4	30	7	211	24.2	24.62
A0A024RAZ7	Helix-destabilizing protein OS=Homo sapiens OX=9606 GN=HNRPA1 PE=4 SV=1	21	4	372	38.7	23.39
A0A024R1N1	Myosin, heavy polypeptide 9, non-muscle, isoform CRA_a OS=Homo sapiens OX=9606 GN=MYH9 PE=3 SV=1	6	9	1960	226.4	22.95
Q5JR94	40S ribosomal protein S8 OS=Homo sapiens OX=9606 GN=RPS8 PE=2 SV=1	46	7	208	24.2	22.58
Q15149	Plectin OS=Homo sapiens OX=9606 GN=PLEC PE=1 SV=3	3	10	4684	531.5	22.11
V9HW31	ATP synthase subunit beta OS=Homo sapiens OX=9606 GN=HEL-S-271 PE=1 SV=1	25	8	529	56.5	22.08
A2A3R6	40S ribosomal protein S6 OS=Homo sapiens OX=9606 GN=RPS6 PE=2 SV=1	30	5	249	28.7	21.99
V9HWP2	Epididymis luminal protein 35 OS=Homo sapiens OX=9606 GN=HEL-S-125m PE=2 SV=1	14	7	803	92.4	21.33
P62829	60S ribosomal protein L23 OS=Homo sapiens OX=9606 GN=RPL23 PE=1 SV=1	29	3	140	14.9	21.28
P05387	60S acidic ribosomal protein P2 OS=Homo sapiens OX=9606 GN=RPLP2 PE=1 SV=1	53	6	115	11.7	20.94
Q06830	Peroxiredoxin-1 OS=Homo sapiens OX=9606 GN=PRDX1 PE=1 SV=1	46	5	199	22.1	20.2
Q6NVC0	SLC25A5 protein (Fragment) OS=Homo sapiens OX=9606 GN=SLC25A5 PE=2 SV=1	17	6	323	35.3	19.5
P29401	Transketolase OS=Homo sapiens OX=9606 GN=TKT PE=1 SV=3	15	5	623	67.8	19.34
A7BI36	p180/ribosome receptor OS=Homo sapiens OX=9606 GN=RRBP1 PE=2 SV=2	6	7	1540	165.6	19.29
P05787	Keratin, type II cytoskeletal 8 OS=Homo sapiens OX=9606 GN=KRT8 PE=1 SV=7	8	3	483	53.7	19.28
J3KPS3	Fructose-bisphosphate aldolase OS=Homo sapiens OX=9606 GN=ALDOA PE=1 SV=1	22	7	368	39.8	18.99
P62906	60S ribosomal protein L10a OS=Homo sapiens OX=9606 GN=RPL10A PE=1 SV=2	32	6	217	24.8	18.15
P60866	40S ribosomal protein S20 OS=Homo sapiens OX=9606 GN=RPS20 PE=1 SV=1	24	4	119	13.4	17.44
Q08211	ATP-dependent RNA helicase A OS=Homo sapiens OX=9606 GN=DHX9 PE=1 SV=4	6	6	1270	140.9	17.29
V9HW01	Epididymis secretory protein Li 310 OS=Homo sapiens OX=9606 GN=HEL-S-310 PE=2 SV=1	22	4	157	17.8	16.45
A8K4W0	40S ribosomal protein S3a OS=Homo sapiens OX=9606 GN=RPS3A PE=2 SV=1	22	4	264	29.9	16.12
B2R4C0	60S ribosomal protein L18a OS=Homo sapiens OX=9606 PE=2 SV=1	32	4	176	20.7	16.05
Q00839	Heterogeneous nuclear ribonucleoprotein U OS=Homo sapiens OX=9606 GN=HNRNPU PE=1 SV=6	10	6	825	90.5	16.01
A0A024R9D3	60S ribosomal protein L30 OS=Homo sapiens OX=9606 GN=RPL30 PE=3 SV=1	67	7	115	12.8	15.88
P52895	Aldo-keto reductase family 1 member C2 OS=Homo sapiens OX=9606 GN=AKR1C2 PE=1 SV=3	16	3	323	36.7	15.66
A0A024R2Q4	Ribosomal protein L15 OS=Homo sapiens OX=9606 GN=RPL15 PE=3 SV=1	15	3	204	24.1	15.64
P30050	60S ribosomal protein L12 OS=Homo sapiens OX=9606 GN=RPL12 PE=1 SV=1	38	4	165	17.8	15.52
M0QYS1	60S ribosomal protein L13a (Fragment) OS=Homo sapiens OX=9606 GN=RPL13A PE=1 SV=2	20	5	210	24.2	15.31
Q5EC54	Heterogeneous nuclear ribonucleoprotein K OS=Homo sapiens OX=9606 GN=HNRPK PE=2 SV=1	13	5	464	51	15.01
P28799	Progranulin OS=Homo sapiens OX=9606 GN=GRN PE=1 SV=2	10	5	593	63.5	15.01
P21333	Filamin-A OS=Homo sapiens OX=9606 GN=FLNA PE=1 SV=4	3	6	2647	280.6	14.46
M0R0R2	40S ribosomal protein S5 OS=Homo sapiens OX=9606 GN=RPS5 PE=1 SV=1	17	4	225	25.3	14.33
Q59EI9	ADP,ATP carrier protein, liver isoform T2 variant (Fragment) OS=Homo sapiens OX=9606 PE=2 SV=1	20	5	323	35.4	14.31
B2R4D8	60S ribosomal protein L27 OS=Homo sapiens OX=9606 PE=2 SV=1	39	4	136	15.8	14.04
P25705	ATP synthase subunit alpha, mitochondrial OS=Homo sapiens OX=9606 GN=ATP5F1A PE=1 SV=1	8	3	553	59.7	13.71
V9HVX6	Epididymis luminal protein 9 OS=Homo sapiens OX=9606 GN=HEL-9 PE=2 SV=1	11	4	501	54.8	13.49
I3L3D5	Profilin (Fragment) OS=Homo sapiens OX=9606 GN=PFN1 PE=1 SV=1	11	2	165	17.5	13.46
Q59EJ3	Heat shock 70kDa protein 1A variant (Fragment) OS=Homo sapiens OX=9606 PE=2 SV=1	11	5	709	77.4	13.28
F8W727	60S ribosomal protein L32 OS=Homo sapiens OX=9606 GN=RPL32 PE=1 SV=1	31	3	153	18	13.23
P62263	40S ribosomal protein S14 OS=Homo sapiens OX=9606 GN=RPS14 PE=1 SV=3	28	5	151	16.3	12.62
P62269	40S ribosomal protein S18 OS=Homo sapiens OX=9606 GN=RPS18 PE=1 SV=3	20	5	152	17.7	12.49
A0A075B6R9	Probable non-functional immunoglobulin kappa variable 2D-24 OS=Homo sapiens OX=9606 GN=IGKV2D-24 PE=1 SV=1	13	2	120	13.1	12.46
P32969	60S ribosomal protein L9 OS=Homo sapiens OX=9606 GN=RPL9 PE=1 SV=1	24	5	192	21.9	12.08
P23396	40S ribosomal protein S3 OS=Homo sapiens OX=9606 GN=RPS3 PE=1 SV=2	23	3	243	26.7	11.75
A0A024R4M0	40S ribosomal protein S9 OS=Homo sapiens OX=9606 GN=RPS9 PE=1 SV=1	21	4	194	22.6	11.7
Q8WVX7	40S ribosomal protein S19 (Fragment) OS=Homo sapiens OX=9606 PE=2 SV=1	23	4	157	17.3	11.69
Q9UKB1	F-box/WD repeat-containing protein 11 OS=Homo sapiens OX=9606 GN=FBXW11 PE=1 SV=1	13	5	542	62.1	11.49
Q00653	Nuclear factor NF-kappa-B p100 subunit OS=Homo sapiens OX=9606 GN=NFKB2 PE=1 SV=4	3	2	900	96.7	11.33
A0A0A6YYL6	60S ribosomal protein L17 OS=Homo sapiens OX=9606 GN=RPL17-C18orf32 PE=3 SV=1	17	4	228	26.4	11.28
P46776	60S ribosomal protein L27a OS=Homo sapiens OX=9606 GN=RPL27A PE=1 SV=2	18	3	148	16.6	11.21
P78527	DNA-dependent protein kinase catalytic subunit OS=Homo sapiens OX=9606 GN=PRKDC PE=1 SV=3	2	5	4128	468.8	11.19
P15880	40S ribosomal protein S2 OS=Homo sapiens OX=9606 GN=RPS2 PE=1 SV=2	19	4	293	31.3	11.1
A8K7H3	40S ribosomal protein S15a OS=Homo sapiens OX=9606 PE=2 SV=1	37	3	130	14.8	10.97
P63173	60S ribosomal protein L38 OS=Homo sapiens OX=9606 GN=RPL38 PE=1 SV=2	19	1	70	8.2	10.96
P84098	60S ribosomal protein L19 OS=Homo sapiens OX=9606 GN=RPL19 PE=1 SV=1	24	4	196	23.5	10.91
H3BNC9	40S ribosomal protein S17 OS=Homo sapiens OX=9606 PE=3 SV=2	6	3	584	64.5	10.79
P07195	L-lactate dehydrogenase B chain OS=Homo sapiens OX=9606 GN=LDHB PE=1 SV=2	15	4	334	36.6	10.69
A0A2R8Y5V9	Tropomyosin alpha-4 chain OS=Homo sapiens OX=9606 GN=TPM4 PE=1 SV=1	28	4	248	28.6	10.54
J3KQE5	GTP-binding nuclear protein Ran (Fragment) OS=Homo sapiens OX=9606 GN=RAN PE=1 SV=1	24	4	234	26.8	10.37
P62280	40S ribosomal protein S11 OS=Homo sapiens OX=9606 GN=RPS11 PE=1 SV=3	33	4	158	18.4	10.34
P04843	Dolichyl-diphosphooligosaccharide--protein glycosyltransferase subunit 1 OS=Homo sapiens OX=9606 GN=RPN1 PE=1 SV=1	10	4	607	68.5	10.27
P35268	60S ribosomal protein L22 OS=Homo sapiens OX=9606 GN=RPL22 PE=1 SV=2	29	3	128	14.8	10.08
Q6ZN40	Tropomyosin 1 (Alpha), isoform CRA_f OS=Homo sapiens OX=9606 GN=TPM1 PE=1 SV=1	15	4	326	37.4	10.04
A0A024RDL1	Chaperonin containing TCP1, subunit 6A (Zeta 1), isoform CRA_a OS=Homo sapiens OX=9606 GN=CCT6A PE=3 SV=1	12	4	531	58	9.98
P27824	Calnexin OS=Homo sapiens OX=9606 GN=CANX PE=1 SV=2	8	3	592	67.5	9.79
P13639	Elongation factor 2 OS=Homo sapiens OX=9606 GN=EEF2 PE=1 SV=4	6	4	858	95.3	9.6
P62249	40S ribosomal protein S16 OS=Homo sapiens OX=9606 GN=RPS16 PE=1 SV=2	24	4	146	16.4	9.46
J3KPF3	4F2 cell-surface antigen heavy chain OS=Homo sapiens OX=9606 GN=SLC3A2 PE=1 SV=1	12	4	631	68.1	9.3
O60218	Aldo-keto reductase family 1 member B10 OS=Homo sapiens OX=9606 GN=AKR1B10 PE=1 SV=2	16	4	316	36	9.28
P62913	60S ribosomal protein L11 OS=Homo sapiens OX=9606 GN=RPL11 PE=1 SV=2	22	3	178	20.2	9.19
A0A6Q8PGK1	Heat shock protein beta-1 OS=Homo sapiens OX=9606 GN=HSPB1 PE=4 SV=1	20	3	215	23.7	9.15
P07814	Bifunctional glutamate/proline--tRNA ligase OS=Homo sapiens OX=9606 GN=EPRS1 PE=1 SV=5	5	3	1512	170.5	9.09
A0A0U1RRH7	Histone H2A OS=Homo sapiens OX=9606 PE=3 SV=1	22	2	170	18.5	9.07
A0A087X0X3	Heterogeneous nuclear ribonucleoprotein M OS=Homo sapiens OX=9606 GN=HNRNPM PE=1 SV=1	7	4	730	77.5	8.97
A0A024R321	Filamin B, beta (Actin binding protein 278), isoform CRA_a OS=Homo sapiens OX=9606 GN=FLNB PE=3 SV=1	2	4	2622	280.3	8.93
A0A384NPU5	Epididymis secretory sperm binding protein OS=Homo sapiens OX=9606 PE=2 SV=1	7	3	440	48.1	8.88
P63244	Receptor of activated protein C kinase 1 OS=Homo sapiens OX=9606 GN=RACK1 PE=1 SV=3	13	3	317	35.1	8.86
A0A5C2G7I4	IGH c572_heavy__IGHV3-21_IGHD5-18_IGHJ5 (Fragment) OS=Homo sapiens OX=9606 PE=2 SV=1	16	1	118	12.7	8.65
Q59GK9	60S ribosomal protein L21 (Fragment) OS=Homo sapiens OX=9606 PE=2 SV=1	17	2	163	18.9	8.62
X5D2M8	Major vault protein (Fragment) OS=Homo sapiens OX=9606 GN=MVP PE=2 SV=1	7	3	893	99.3	8.48
A8K7F6	RNA helicase OS=Homo sapiens OX=9606 PE=2 SV=1	10	3	406	46.1	8.43
E9PRY8	Elongation factor 1-delta OS=Homo sapiens OX=9606 GN=EEF1D PE=1 SV=1	6	2	697	76.5	8.41
A0A0A0MSS8	Aldo-keto reductase family 1 member C3 OS=Homo sapiens OX=9606 GN=AKR1C3 PE=1 SV=1	16	3	323	36.8	8.31
I3L504	Eukaryotic translation initiation factor 5A-1 OS=Homo sapiens OX=9606 GN=EIF5A PE=1 SV=1	11	2	186	20.5	8.25
P37802	Transgelin-2 OS=Homo sapiens OX=9606 GN=TAGLN2 PE=1 SV=3	28	4	199	22.4	8.03
E9PK25	Cofilin, non-muscle isoform OS=Homo sapiens OX=9606 GN=CFL1 PE=1 SV=1	21	2	204	22.7	7.88
A0A024RBH2	Cytoskeleton-associated protein 4, isoform CRA_c OS=Homo sapiens OX=9606 GN=CKAP4 PE=4 SV=1	9	3	602	66	7.81
P26641	Elongation factor 1-gamma OS=Homo sapiens OX=9606 GN=EEF1G PE=1 SV=3	11	3	437	50.1	7.76
H0YKD8	60S ribosomal protein L28 OS=Homo sapiens OX=9606 GN=RPL28 PE=1 SV=1	16	2	170	19.1	7.75
P06703	Protein S100-A6 OS=Homo sapiens OX=9606 GN=S100A6 PE=1 SV=1	26	3	90	10.2	7.72
F4ZW66	NF110b OS=Homo sapiens OX=9606 PE=2 SV=1	8	3	898	95.7	7.61
B9EG90	DNA topoisomerase I OS=Homo sapiens OX=9606 GN=TOP1 PE=2 SV=1	3	2	765	90.6	7.53
A0A6Q8PFJ0	Prelamin-A/C OS=Homo sapiens OX=9606 GN=LMNA PE=4 SV=1	5	3	729	80.9	7.53
Q4LE36	ATP-citrate (pro-S-)-lyase (Fragment) OS=Homo sapiens OX=9606 GN=ACLY variant protein PE=2 SV=1	5	3	1137	124.5	7.52
A0A2R8YD14	40S ribosomal protein S24 OS=Homo sapiens OX=9606 GN=RPS24 PE=1 SV=1	21	3	165	19.2	7.09
A0A087WVQ6	Clathrin heavy chain OS=Homo sapiens OX=9606 GN=CLTC PE=1 SV=1	2	3	1679	191.9	7.02
A0A024QZN9	Outer mitochondrial membrane protein porin 2 OS=Homo sapiens OX=9606 GN=VDAC2 PE=3 SV=1	12	3	319	34.5	7
A0A024R1X8	Junction plakoglobin OS=Homo sapiens OX=9606 GN=JUP PE=3 SV=1	6	3	745	81.7	6.98
Q9NR30	Nucleolar RNA helicase 2 OS=Homo sapiens OX=9606 GN=DDX21 PE=1 SV=5	6	3	783	87.3	6.9
A8MUS3	60S ribosomal protein L23a OS=Homo sapiens OX=9606 GN=RPL23A PE=1 SV=1	10	1	194	21.9	6.9
A0A024R608	Ribosomal protein, large, P1, isoform CRA_a OS=Homo sapiens OX=9606 GN=RPLP1 PE=3 SV=1	52	2	114	11.5	6.82
A8K486	Peptidyl-prolyl cis-trans isomerase OS=Homo sapiens OX=9606 PE=2 SV=1	15	2	165	18	6.77
P00338	L-lactate dehydrogenase A chain OS=Homo sapiens OX=9606 GN=LDHA PE=1 SV=2	10	3	332	36.7	6.67
P61254	60S ribosomal protein L26 OS=Homo sapiens OX=9606 GN=RPL26 PE=1 SV=1	12	3	145	17.2	6.52
B2RE46	Dolichyl-diphosphooligosaccharide--protein glycosyltransferase subunit 2 OS=Homo sapiens OX=9606 PE=2 SV=1	7	2	631	69.3	6.44
A0A5C2GP13	IG c38_heavy_IGHV3-74_IGHD2-15_IGHJ4 (Fragment) OS=Homo sapiens OX=9606 PE=2 SV=1	12	2	124	13.6	6.34
P62851	40S ribosomal protein S25 OS=Homo sapiens OX=9606 GN=RPS25 PE=1 SV=1	17	2	125	13.7	6.27
P41091	Eukaryotic translation initiation factor 2 subunit 3 OS=Homo sapiens OX=9606 GN=EIF2S3 PE=1 SV=3	6	2	472	51.1	6.21
A0A5C2G2D7	IGL c2606_light_IGKV2-30_IGKJ1 (Fragment) OS=Homo sapiens OX=9606 PE=2 SV=1	7	1	112	12.4	6.19
P15559	NAD(P)H dehydrogenase [quinone] 1 OS=Homo sapiens OX=9606 GN=NQO1 PE=1 SV=1	11	2	274	30.8	6.05
A0A024R4K3	Malate dehydrogenase OS=Homo sapiens OX=9606 GN=MDH2 PE=2 SV=1	7	1	338	35.5	5.97
Q9NP29	Microfibrillar protein 2 (Fragment) OS=Homo sapiens OX=9606 PE=2 SV=1	12	1	130	14.1	5.85
Q16881	Thioredoxin reductase 1, cytoplasmic OS=Homo sapiens OX=9606 GN=TXNRD1 PE=1 SV=3	6	2	649	70.9	5.8
V9HVY3	Protein disulfide-isomerase OS=Homo sapiens OX=9606 GN=HEL-S-269 PE=2 SV=1	8	2	505	56.7	5.74
A0A024R866	60S ribosomal protein L35 OS=Homo sapiens OX=9606 GN=RPL35 PE=3 SV=1	17	2	169	17.8	5.64
A0A5C2GFQ6	IG c672_heavy_IGHV3-15_IGHD6-6_IGHJ4 (Fragment) OS=Homo sapiens OX=9606 PE=2 SV=1	24	2	115	12.5	5.64
P22087	rRNA 2'-O-methyltransferase fibrillarin OS=Homo sapiens OX=9606 GN=FBL PE=1 SV=2	6	1	321	33.8	5.59
A0A384NPU2	Epididymis secretory sperm binding protein OS=Homo sapiens OX=9606 GN=HINT1 PE=2 SV=1	30	2	126	13.8	5.54
V9HWF4	Phosphoglycerate kinase OS=Homo sapiens OX=9606 GN=HEL-S-68p PE=2 SV=1	11	2	417	44.6	5.51
B2RDN9	ATP-dependent DNA helicase 2 subunit 1 OS=Homo sapiens OX=9606 PE=2 SV=1	4	2	609	69.7	5.46
A0A384N5Z8	Epididymis secretory sperm binding protein OS=Homo sapiens OX=9606 PE=2 SV=1	4	2	707	76.1	5.42
B4DJ30	cDNA FLJ61290, highly similar to Neutral alpha-glucosidase AB OS=Homo sapiens OX=9606 PE=2 SV=1	4	2	995	112.9	5.4
A0A0S2Z3G9	Actinin alpha 4 isoform 1 (Fragment) OS=Homo sapiens OX=9606 GN=ACTN4 PE=2 SV=1	3	2	911	104.8	5.38
A0A024RB14	40S ribosomal protein S26 OS=Homo sapiens OX=9606 GN=RPS26 PE=3 SV=1	21	2	115	13	5.37
A0A0U1RRM4	Polypyrimidine tract-binding protein 1 OS=Homo sapiens OX=9606 GN=PTBP1 PE=1 SV=1	5	2	588	62.4	5.36
E7EVA0	Microtubule-associated protein OS=Homo sapiens OX=9606 GN=MAP4 PE=1 SV=1	2	2	2297	245.3	5.32
J3KQN4	60S ribosomal protein L36a OS=Homo sapiens OX=9606 GN=RPL36A PE=1 SV=1	18	2	142	16.4	5.26
Q12797	Aspartyl/asparaginyl beta-hydroxylase OS=Homo sapiens OX=9606 GN=ASPH PE=1 SV=3	5	2	758	85.8	5.21
A0A6Q8PEZ7	Chloride channel CLIC-like protein 1 OS=Homo sapiens OX=9606 GN=CLCC1 PE=4 SV=1	6	2	568	63.9	5.16
K7ELC2	40S ribosomal protein S15 OS=Homo sapiens OX=9606 GN=RPS15 PE=1 SV=1	26	2	152	17.7	5.15
A8K517	40S ribosomal protein S23 OS=Homo sapiens OX=9606 GN=RPS23 PE=2 SV=1	28	2	143	15.8	5.13
V9HWE1	Vimentin OS=Homo sapiens OX=9606 GN=HEL113 PE=2 SV=1	6	2	466	53.6	5.09
A0A2R8Y422	40S ribosomal protein S27a OS=Homo sapiens OX=9606 GN=RPS27AP5 PE=3 SV=1	21	2	156	18	4.94
P21980	Protein-glutamine gamma-glutamyltransferase 2 OS=Homo sapiens OX=9606 GN=TGM2 PE=1 SV=2	4	2	687	77.3	4.92
V9HW96	CCT-beta OS=Homo sapiens OX=9606 GN=HEL-S-100n PE=1 SV=1	6	2	535	57.5	4.9
A8K2I7	cDNA FLJ76072, highly similar to Homo sapiens GIPC PDZ domain containing family, member 1 (GIPC1), transcript variant 1, mRNA OS=Homo sapiens OX=9606 PE=2 SV=1	7	2	333	36	4.89
P54136	Arginine--tRNA ligase, cytoplasmic OS=Homo sapiens OX=9606 GN=RARS1 PE=1 SV=2	3	2	660	75.3	4.88
B7Z4C8	60S ribosomal protein L31 OS=Homo sapiens OX=9606 GN=RPL31 PE=1 SV=1	7	1	130	15.1	4.88
E9PB61	THO complex subunit 4 OS=Homo sapiens OX=9606 GN=ALYREF PE=1 SV=1	11	2	264	27.5	4.86
A0A0C4DG17	40S ribosomal protein SA OS=Homo sapiens OX=9606 GN=RPSA PE=1 SV=1	12	2	300	33.3	4.85
A0A1B0GUS7	Protein unc-13 homolog B OS=Homo sapiens OX=9606 GN=UNC13B PE=1 SV=1	1	2	4340	483.8	4.82
A0A2U3TZU2	Glucose-6-phosphate isomerase OS=Homo sapiens OX=9606 GN=GPI PE=1 SV=1	5	2	597	67.2	4.75
Q9BQG0	Myb-binding protein 1A OS=Homo sapiens OX=9606 GN=MYBBP1A PE=1 SV=2	2	2	1328	148.8	4.73
P22626	Heterogeneous nuclear ribonucleoproteins A2/B1 OS=Homo sapiens OX=9606 GN=HNRNPA2B1 PE=1 SV=2	11	2	353	37.4	4.67
A0A0G2JQH2	40S ribosomal protein S18 OS=Homo sapiens OX=9606 GN=RPS18 PE=1 SV=1	67	2	33	3.8	4.56
A0A5C2GFT1	IG c260_heavy_IGHV3-15_IGHD3-9_IGHJ3 (Fragment) OS=Homo sapiens OX=9606 PE=2 SV=1	16	2	127	13.8	4.55
P31689	DnaJ homolog subfamily A member 1 OS=Homo sapiens OX=9606 GN=DNAJA1 PE=1 SV=2	8	1	397	44.8	4.48
P61026	Ras-related protein Rab-10 OS=Homo sapiens OX=9606 GN=RAB10 PE=1 SV=1	11	2	200	22.5	4.48
G9K388	YWHAE/FAM22A fusion protein (Fragment) OS=Homo sapiens OX=9606 GN=YWHAE/FAM22A fusion PE=2 SV=1	4	2	384	41.2	4.43
Q8TCD0	Uncharacterized protein OS=Homo sapiens OX=9606 PE=1 SV=1	12	2	239	26.2	4.4
B5BUE6	DEAD box protein 5 (Fragment) OS=Homo sapiens OX=9606 GN=DDX5 PE=2 SV=1	3	2	614	69.1	4.39
A0A024R1A3	Ubiquitin-activating enzyme E1 OS=Homo sapiens OX=9606 GN=UBE1 PE=2 SV=1	3	2	1058	117.8	4.38
B2RBR9	cDNA, FLJ95650, highly similar to Homo sapiens karyopherin (importin) beta 1 (KPNB1), mRNA OS=Homo sapiens OX=9606 PE=2 SV=1	3	2	876	97.1	4.38
G8JLB6	Heterogeneous nuclear ribonucleoprotein H OS=Homo sapiens OX=9606 GN=HNRNPH1 PE=1 SV=1	4	1	472	51.2	4.34
P14868	Aspartate--tRNA ligase, cytoplasmic OS=Homo sapiens OX=9606 GN=DARS1 PE=1 SV=2	4	2	501	57.1	4.33
Q99623	Prohibitin-2 OS=Homo sapiens OX=9606 GN=PHB2 PE=1 SV=2	8	2	299	33.3	4.32
A0A087WTP3	Far upstream element-binding protein 2 OS=Homo sapiens OX=9606 GN=KHSRP PE=1 SV=1	4	2	711	73	4.31
B3KNB4	cDNA FLJ14168 fis, clone NT2RP2001440, highly similar to 14-3-3 protein gamma OS=Homo sapiens OX=9606 PE=2 SV=1	6	2	247	28.2	4.3
A0A2R8Y5A3	Catenin beta-1 OS=Homo sapiens OX=9606 GN=CTNNB1 PE=1 SV=1	3	2	783	85.6	4.3
Q8WWZ7	ATP-binding cassette sub-family A member 5 OS=Homo sapiens OX=9606 GN=ABCA5 PE=2 SV=2	0	1	1642	186.4	4.29
A0A5C2GJZ8	IG c1269_light_IGKV3-20_IGKJ2 (Fragment) OS=Homo sapiens OX=9606 PE=2 SV=1	8	1	113	12.4	4.27
B4DR52	Histone H2B OS=Homo sapiens OX=9606 PE=2 SV=1	9	1	166	18	4.16
A0A5C2GKH0	IG c678_light_IGKV4-1_IGKJ1 (Fragment) OS=Homo sapiens OX=9606 PE=2 SV=1	8	1	113	12.1	4.14
A0A5C2GT62	IG c1690_heavy_IGHV3-21_IGHD5-18_IGHJ6 (Fragment) OS=Homo sapiens OX=9606 PE=2 SV=1	15	1	124	13.3	4.1
A0A5C2G1G8	IGL c2999_light_IGKV2-30_IGKJ2 (Fragment) OS=Homo sapiens OX=9606 PE=2 SV=1	33	2	111	12.2	4.02
H7C0C1	ATP synthase subunit O, mitochondrial (Fragment) OS=Homo sapiens OX=9606 PE=3 SV=2	6	1	242	26.8	3.92
Q59G75	Isoleucyl-tRNA synthetase (Fragment) OS=Homo sapiens OX=9606 PE=2 SV=1	2	2	1279	146.3	3.91
P50454	Serpin H1 OS=Homo sapiens OX=9606 GN=SERPINH1 PE=1 SV=2	5	1	418	46.4	3.87
P27348	14-3-3 protein theta OS=Homo sapiens OX=9606 GN=YWHAQ PE=1 SV=1	7	2	245	27.7	3.85
Q59EG8	26S proteasome non-ATPase regulatory subunit 2 (Fragment) OS=Homo sapiens OX=9606 PE=2 SV=1	2	1	913	100.5	3.53
A0A140VK70	26S proteasome AAA-ATPase subunit RPT1 OS=Homo sapiens OX=9606 PE=2 SV=1	3	1	433	48.6	3.53
Q5T749	Keratinocyte proline-rich protein OS=Homo sapiens OX=9606 GN=KPRP PE=1 SV=1	2	1	579	64.1	3.46
V9HW92	Epididymis secretory protein Li 112 OS=Homo sapiens OX=9606 GN=HEL-S-112 PE=2 SV=1	6	1	329	36	3.33
Q00325	Phosphate carrier protein, mitochondrial OS=Homo sapiens OX=9606 GN=SLC25A3 PE=1 SV=2	4	1	362	40.1	3.26
D3DR22	Hydroxysteroid (17-beta) dehydrogenase 12, isoform CRA_a OS=Homo sapiens OX=9606 GN=HSD17B12 PE=3 SV=1	5	1	352	38.8	3.17
A8K5K0	cDNA FLJ78309, highly similar to Homo sapiens heterogeneous nuclear ribonucleoprotein U-like 1 (HNRPUL1), transcript variant 1, mRNA OS=Homo sapiens OX=9606 PE=2 SV=1	2	1	856	95.6	3.14
A0A024R6K8	T1-TrpRS OS=Homo sapiens OX=9606 GN=WARS PE=2 SV=1	3	1	471	53.1	3.08
Q53GF9	Full-length cDNA 5-PRIME end of clone CS0DF013YM24 of Fetal brain of Homo sapiens (Human) variant (Fragment) OS=Homo sapiens OX=9606 PE=2 SV=1	8	1	225	25.6	3.06
P16070	CD44 antigen OS=Homo sapiens OX=9606 GN=CD44 PE=1 SV=3	2	1	742	81.5	3
B2R4R0	Histone H4 OS=Homo sapiens OX=9606 GN=HIST1H4J PE=2 SV=1	13	1	103	11.4	2.96
P25788	Proteasome subunit alpha type-3 OS=Homo sapiens OX=9606 GN=PSMA3 PE=1 SV=2	8	1	255	28.4	2.96
A0A0K0K1K4	Proteasome subunit alpha type OS=Homo sapiens OX=9606 GN=HEL-S-276 PE=2 SV=1	5	1	248	27.9	2.95
J9JID5	Zinc finger protein 236 OS=Homo sapiens OX=9606 GN=ZNF236 PE=1 SV=1	1	1	1847	203.7	2.91
Q53HI2	RNA helicase (Fragment) OS=Homo sapiens OX=9606 PE=2 SV=1	2	1	622	69.8	2.89
C9J6P4	Zinc finger CCCH-type antiviral protein 1 OS=Homo sapiens OX=9606 GN=ZC3HAV1 PE=1 SV=1	2	1	1024	114	2.88
Q05D08	PA2G4 protein (Fragment) OS=Homo sapiens OX=9606 GN=PA2G4 PE=2 SV=1	3	1	406	45.1	2.87
Q12905	Interleukin enhancer-binding factor 2 OS=Homo sapiens OX=9606 GN=ILF2 PE=1 SV=2	4	1	390	43	2.85
Q9UMS4	Pre-mRNA-processing factor 19 OS=Homo sapiens OX=9606 GN=PRPF19 PE=1 SV=1	3	1	504	55.1	2.84
P13010	X-ray repair cross-complementing protein 5 OS=Homo sapiens OX=9606 GN=XRCC5 PE=1 SV=3	3	1	732	82.7	2.82
P62314	Small nuclear ribonucleoprotein Sm D1 OS=Homo sapiens OX=9606 GN=SNRPD1 PE=1 SV=1	11	1	119	13.3	2.81
Q7Z591	Microtubule organization protein AKNA OS=Homo sapiens OX=9606 GN=AKNA PE=1 SV=2	1	1	1439	155	2.81
Q92769	Histone deacetylase 2 OS=Homo sapiens OX=9606 GN=HDAC2 PE=1 SV=2	2	1	488	55.3	2.8
Q32Q12	Nucleoside diphosphate kinase OS=Homo sapiens OX=9606 GN=NME1-NME2 PE=1 SV=1	7	1	292	32.6	2.8
P49458	Signal recognition particle 9 kDa protein OS=Homo sapiens OX=9606 GN=SRP9 PE=1 SV=2	12	1	86	10.1	2.8
Q53HV2	T-complex protein 1 subunit eta (Fragment) OS=Homo sapiens OX=9606 PE=2 SV=1	4	1	543	59.3	2.79
A0A0S2Z4Z9	Non-POU domain containing octamer-binding isoform 1 (Fragment) OS=Homo sapiens OX=9606 GN=NONO PE=2 SV=1	3	1	471	54.2	2.77
A0A0S2Z3L2	Endoplasmic reticulum class 1/2 Ca(2+) ATPase (Fragment) OS=Homo sapiens OX=9606 GN=ATP2A2 PE=2 SV=1	2	1	1042	114.7	2.76
P25787	Proteasome subunit alpha type-2 OS=Homo sapiens OX=9606 GN=PSMA2 PE=1 SV=2	9	1	234	25.9	2.74
Q9BVP2	Guanine nucleotide-binding protein-like 3 OS=Homo sapiens OX=9606 GN=GNL3 PE=1 SV=2	4	1	549	62	2.74
P18077	60S ribosomal protein L35a OS=Homo sapiens OX=9606 GN=RPL35A PE=1 SV=2	15	1	110	12.5	2.73
A0A499FI48	Protein disulfide-isomerase OS=Homo sapiens OX=9606 GN=PDIA4 PE=1 SV=1	2	1	646	73	2.71
Q6FGH9	Dynein light chain OS=Homo sapiens OX=9606 GN=DNCL1 PE=2 SV=1	12	1	89	10.4	2.7
A0A0G2JPR0	C4a anaphylatoxin OS=Homo sapiens OX=9606 GN=C4A PE=1 SV=1	1	1	1744	192.8	2.69
A0A5C2FUQ0	IGL c748_light_IGKV4-1_IGKJ1 (Fragment) OS=Homo sapiens OX=9606 PE=2 SV=1	13	1	113	12.6	2.68
A0A024RC78	Signal peptidase complex catalytic subunit SEC11 OS=Homo sapiens OX=9606 GN=SEC11L1 PE=3 SV=1	7	1	179	20.6	2.67
A0A0K0K1H8	Beta-1 metal-binding globulin OS=Homo sapiens OX=9606 GN=HEL-S-71p PE=2 SV=1	2	1	698	77	2.67
A0A0S2Z3L0	Electron transfer flavoprotein subunit alpha, mitochondrial (Fragment) OS=Homo sapiens OX=9606 GN=ETFA PE=2 SV=1	5	1	333	35.1	2.67
B4DLV7	Rab GDP dissociation inhibitor OS=Homo sapiens OX=9606 PE=2 SV=1	4	1	449	51.1	2.66
A0A1W2PQS6	RPS10-NUDT3 readthrough OS=Homo sapiens OX=9606 GN=RPS10-NUDT3 PE=3 SV=1	5	1	291	33.1	2.63
Q02880	DNA topoisomerase 2-beta OS=Homo sapiens OX=9606 GN=TOP2B PE=1 SV=3	1	1	1626	183.2	2.62
A0A024RDR0	High-mobility group box 1, isoform CRA_a OS=Homo sapiens OX=9606 GN=HMGB1 PE=3 SV=1	7	1	215	24.9	2.61
Q59GX9	Ribosomal protein L5 variant (Fragment) OS=Homo sapiens OX=9606 PE=2 SV=1	4	1	303	35.2	2.6
P05556	Integrin beta-1 OS=Homo sapiens OX=9606 GN=ITGB1 PE=1 SV=2	1	1	798	88.4	2.59
P35244	Replication protein A 14 kDa subunit OS=Homo sapiens OX=9606 GN=RPA3 PE=1 SV=1	14	1	121	13.6	2.59
Q15843	NEDD8 OS=Homo sapiens OX=9606 GN=NEDD8 PE=1 SV=1	17	1	81	9.1	2.57
E1NZA1	Peroxisome proliferator activated receptor interacting complex protein OS=Homo sapiens OX=9606 GN=PRIC295 PE=2 SV=1	1	1	2671	292.6	2.57
D3DQ70	SERPINE1 mRNA binding protein 1, isoform CRA_d OS=Homo sapiens OX=9606 GN=SERBP1 PE=4 SV=1	2	1	465	50.9	2.57
A0A087X2I1	26S proteasome regulatory subunit 10B OS=Homo sapiens OX=9606 GN=PSMC6 PE=1 SV=1	3	1	403	45.8	2.54
O60701	UDP-glucose 6-dehydrogenase OS=Homo sapiens OX=9606 GN=UGDH PE=1 SV=1	2	1	494	55	2.53
Q99497	Parkinson disease protein 7 OS=Homo sapiens OX=9606 GN=PARK7 PE=1 SV=2	8	1	189	19.9	2.53
P50502	Hsc70-interacting protein OS=Homo sapiens OX=9606 GN=ST13 PE=1 SV=2	4	1	369	41.3	2.51
B2R7W4	cDNA, FLJ93632, highly similar to Homo sapiens heterogeneous nuclear ribonucleoprotein R (HNRPR), mRNA OS=Homo sapiens OX=9606 PE=2 SV=1	2	1	633	70.9	2.5
B2R950	cDNA, FLJ94213, highly similar to Homo sapiens pregnancy-zone protein (PZP), mRNA OS=Homo sapiens OX=9606 PE=2 SV=1	1	1	1482	163.8	2.5
B5ME19	Eukaryotic translation initiation factor 3 subunit C-like protein OS=Homo sapiens OX=9606 GN=EIF3CL PE=1 SV=1	1	1	914	105.4	2.49
E5RJR5	S-phase kinase-associated protein 1 OS=Homo sapiens OX=9606 GN=SKP1 PE=1 SV=1	18	1	163	18.7	2.49
A8MXP9	Matrin-3 OS=Homo sapiens OX=9606 GN=MATR3 PE=1 SV=1	2	1	895	99.9	2.47
Q01813	ATP-dependent 6-phosphofructokinase, platelet type OS=Homo sapiens OX=9606 GN=PFKP PE=1 SV=2	1	1	784	85.5	2.46
Q9BTT0	Acidic leucine-rich nuclear phosphoprotein 32 family member E OS=Homo sapiens OX=9606 GN=ANP32E PE=1 SV=1	5	1	268	30.7	2.44
V9HWE9	GST class-pi OS=Homo sapiens OX=9606 GN=HEL-S-22 PE=2 SV=1	10	1	210	23.3	2.44
A0A5C2G9C1	IGH + IGL c364_heavy_IGHV3-9_IGHD6-6_IGHJ2 (Fragment) OS=Homo sapiens OX=9606 PE=2 SV=1	10	1	121	13.4	2.42
A0A024R3V0	DNA polymerase-transactivated protein 6, isoform CRA_a OS=Homo sapiens OX=9606 GN=DNAPTP6 PE=3 SV=1	3	1	558	61.7	2.41
A0A5C2GJM4	IG c981_light_IGKV2-30_IGKJ4 (Fragment) OS=Homo sapiens OX=9606 PE=2 SV=1	10	1	112	12.3	2.41
A0A024R8S5	Protein disulfide-isomerase OS=Homo sapiens OX=9606 GN=P4HB PE=2 SV=1	4	1	508	57.1	2.4
B2R4M6	Protein S100 OS=Homo sapiens OX=9606 PE=2 SV=1	13	1	114	13.2	2.4
Q02978	Mitochondrial 2-oxoglutarate/malate carrier protein OS=Homo sapiens OX=9606 GN=SLC25A11 PE=1 SV=3	5	1	314	34	2.4
Q53HU7	Eukaryotic translation initiation factor 3, subunit 2 beta, 36kDa variant (Fragment) OS=Homo sapiens OX=9606 PE=2 SV=1	4	1	325	36.5	2.4
A0A0F7KYT8	Fragile X mental retardation autosomal homolog variant p2K OS=Homo sapiens OX=9606 GN=FXR1 PE=2 SV=1	1	1	677	76.2	2.39
P55084	Trifunctional enzyme subunit beta, mitochondrial OS=Homo sapiens OX=9606 GN=HADHB PE=1 SV=3	2	1	474	51.3	2.38
P26447	Protein S100-A4 OS=Homo sapiens OX=9606 GN=S100A4 PE=1 SV=1	12	1	101	11.7	2.37
A0A1L1UHR1	Voltage-dependent anion-selective channel protein 1 OS=Homo sapiens OX=9606 PE=2 SV=1	6	1	283	30.8	2.37
A0A024R1U4	RAB5C, member RAS oncogene family, isoform CRA_a OS=Homo sapiens OX=9606 GN=RAB5C PE=4 SV=1	6	1	216	23.5	2.37
V9HW37	Epididymis secretory protein Li 69 OS=Homo sapiens OX=9606 GN=HEL-S-69 PE=1 SV=1	2	1	541	59.6	2.36
A8K9A4	cDNA FLJ75154, highly similar to Homo sapiens heterogeneous nuclear ribonucleoprotein C (C1/C2), mRNA OS=Homo sapiens OX=9606 PE=2 SV=1	5	1	306	33.6	2.36
Q9Y3I0	RNA-splicing ligase RtcB homolog OS=Homo sapiens OX=9606 GN=RTCB PE=1 SV=1	3	1	505	55.2	2.36
A0A5C2GW92	IG c709_light_IGKV3-15_IGKJ2 (Fragment) OS=Homo sapiens OX=9606 PE=2 SV=1	22	1	109	11.8	2.35
A8K3C3	T-complex protein 1 subunit delta OS=Homo sapiens OX=9606 PE=2 SV=1	2	1	539	57.9	2.34
Q5D862	Filaggrin-2 OS=Homo sapiens OX=9606 GN=FLG2 PE=1 SV=1	0	1	2391	247.9	2.34
B3KT93	Polyadenylate-binding protein OS=Homo sapiens OX=9606 PE=2 SV=1	2	1	636	70.6	2.33
Q8NBS9	Thioredoxin domain-containing protein 5 OS=Homo sapiens OX=9606 GN=TXNDC5 PE=1 SV=2	5	1	432	47.6	2.33
Q9Y2X3	Nucleolar protein 58 OS=Homo sapiens OX=9606 GN=NOP58 PE=1 SV=1	3	1	529	59.5	2.32
A0A5C2GJD5	IG c982_heavy_IGHV3-15_IGHD3-16_IGHJ4 (Fragment) OS=Homo sapiens OX=9606 PE=2 SV=1	6	1	121	13.1	2.32
Q8WUD1	Ras-related protein Rab-2B OS=Homo sapiens OX=9606 GN=RAB2B PE=1 SV=1	6	1	216	24.2	2.32
P12004	Proliferating cell nuclear antigen OS=Homo sapiens OX=9606 GN=PCNA PE=1 SV=1	11	1	261	28.8	2.31
A0A087X1Z3	Proteasome activator complex subunit 2 OS=Homo sapiens OX=9606 GN=PSME2 PE=1 SV=1	6	1	254	29.1	2.31
A5PL27	CP protein OS=Homo sapiens OX=9606 GN=CP PE=2 SV=1	1	1	1065	122.1	2.29
A4D1G5	40S ribosomal protein S27 OS=Homo sapiens OX=9606 GN=LOC392748 PE=3 SV=1	5	1	148	16.9	2.29
P50990	T-complex protein 1 subunit theta OS=Homo sapiens OX=9606 GN=CCT8 PE=1 SV=4	2	1	548	59.6	2.28
A8K0T9	F-actin-capping protein subunit alpha OS=Homo sapiens OX=9606 PE=2 SV=1	3	1	286	32.9	2.28
A0A3B3ITT5	60S ribosomal protein L29 OS=Homo sapiens OX=9606 GN=RPL29 PE=1 SV=1	9	1	167	18.5	2.26
B4DT31	cDNA FLJ53425, highly similar to Far upstream element-binding protein 1 OS=Homo sapiens OX=9606 PE=2 SV=1	1	1	665	69.8	2.26
P55072	Transitional endoplasmic reticulum ATPase OS=Homo sapiens OX=9606 GN=VCP PE=1 SV=4	2	1	806	89.3	2.25
Q15182	Small nuclear ribonucleoprotein-associated protein OS=Homo sapiens OX=9606 GN=SNRPB PE=2 SV=1	3	1	285	29.7	2.25
Q59H77	T-complex protein 1 subunit gamma (Fragment) OS=Homo sapiens OX=9606 PE=2 SV=1	2	1	577	63.5	2.25
Q14157	Ubiquitin-associated protein 2-like OS=Homo sapiens OX=9606 GN=UBAP2L PE=1 SV=2	1	1	1087	114.5	2.21
P23284	Peptidyl-prolyl cis-trans isomerase B OS=Homo sapiens OX=9606 GN=PPIB PE=1 SV=2	6	1	216	23.7	2.19
A0A024R3T8	Poly [ADP-ribose] polymerase OS=Homo sapiens OX=9606 GN=PARP1 PE=4 SV=1	1	1	1014	113	2.19
A0A125QYY8	IBM-B1 light chain variable region (Fragment) OS=Homo sapiens OX=9606 PE=2 SV=1	12	1	112	12.2	2.14
P02790	Hemopexin OS=Homo sapiens OX=9606 GN=HPX PE=1 SV=2	2	1	462	51.6	2.13
A0A384ME17	Elongation factor Tu OS=Homo sapiens OX=9606 GN=TUFM PE=1 SV=1	3	1	455	49.8	2.13
A0A140VJW2	Stathmin OS=Homo sapiens OX=9606 PE=2 SV=1	7	1	174	19.8	2.12
B3KQ33	cDNA FLJ32715 fis, clone TESTI2000784, highly similar to Importin-4 OS=Homo sapiens OX=9606 PE=2 SV=1	1	1	1081	118.7	2.11
A0A5C2G3F4	IGL c2475_light_IGKV1D-39_IGKJ4 (Fragment) OS=Homo sapiens OX=9606 PE=2 SV=1	17	1	107	11.3	2.09
B4DMN1	cDNA FLJ61136, highly similar to Ras-related protein Rab-11A OS=Homo sapiens OX=9606 PE=2 SV=1	5	1	261	28.8	2.08
Q15365	Poly(rC)-binding protein 1 OS=Homo sapiens OX=9606 GN=PCBP1 PE=1 SV=2	4	1	356	37.5	2.07
A0A5C2G071	IGL c2621_light_IGKV3-15_IGKJ1 (Fragment) OS=Homo sapiens OX=9606 PE=2 SV=1	14	1	108	11.9	2.07
A0A5C2G2X4	IGL c2305_light_IGKV4-1_IGKJ2 (Fragment) OS=Homo sapiens OX=9606 PE=2 SV=1	8	1	113	12.7	2.06
P25398	40S ribosomal protein S12 OS=Homo sapiens OX=9606 GN=RPS12 PE=1 SV=3	8	1	132	14.5	2.06
B7Z6Z4	Myosin light polypeptide 6 OS=Homo sapiens OX=9606 GN=MYL6 PE=1 SV=1	4	1	238	26.7	2.05
A6QKW0	SHINC3 OS=Homo sapiens OX=9606 GN=SHINC3 PE=2 SV=1	5	1	247	27.9	2.02
P0DTE2	Probable non-functional immunoglobulin heavy variable 8-51-1 OS=Homo sapiens OX=9606 GN=IGHV8-51-1 PE=1 SV=1	9	1	115	13.1	2.02
P43686	26S proteasome regulatory subunit 6B OS=Homo sapiens OX=9606 GN=PSMC4 PE=1 SV=2	2	1	418	47.3	2.02
A0A0D9SF53	RNA helicase OS=Homo sapiens OX=9606 GN=DDX3X PE=1 SV=1	2	1	733	81.4	2.02
Q6IB83	BHLHB2 protein OS=Homo sapiens OX=9606 GN=BHLHB2 PE=2 SV=1	4	1	412	45.5	2.02
P08758	Annexin A5 OS=Homo sapiens OX=9606 GN=ANXA5 PE=1 SV=2	5	1	320	35.9	2.01
A8K6V3	cDNA FLJ78677, highly similar to Homo sapiens splicing factor 3b, subunit 3, 130kDa (SF3B3), mRNA OS=Homo sapiens OX=9606 PE=2 SV=1	1	1	1217	135.5	2.01
Q96AG4	Leucine-rich repeat-containing protein 59 OS=Homo sapiens OX=9606 GN=LRRC59 PE=1 SV=1	4	1	307	34.9	2
A0A5C2FZZ7	IGL c2479_light_IGLV8-61_IGLJ3 (Fragment) OS=Homo sapiens OX=9606 PE=2 SV=1	8	1	110	11.6	2
E9PGC8	Microtubule-associated protein 1A OS=Homo sapiens OX=9606 GN=MAP1A PE=1 SV=1	0	1	3041	331.1	1.99
P49327	Fatty acid synthase OS=Homo sapiens OX=9606 GN=FASN PE=1 SV=3	0	1	2511	273.3	1.99
V9HW55	Proteasome subunit alpha type-1 OS=Homo sapiens OX=9606 GN=HEL-S-275 PE=2 SV=1	3	1	269	30.2	1.99
Q6LES2	Annexin (Fragment) OS=Homo sapiens OX=9606 GN=ANXA4 PE=1 SV=1	5	1	321	36.1	1.98
A0A0A0MTJ9	Neutral cholesterol ester hydrolase 1 OS=Homo sapiens OX=9606 GN=NCEH1 PE=1 SV=1	3	1	448	49.9	1.97
A0A5C2GE70	IG c780_heavy_IGHV1-18_IGHD4-23_IGHJ4 (Fragment) OS=Homo sapiens OX=9606 PE=2 SV=1	11	1	131	14.4	1.96
A0A087WW66	26S proteasome non-ATPase regulatory subunit 1 OS=Homo sapiens OX=9606 GN=PSMD1 PE=1 SV=1	1	1	953	105.8	1.96
Q59EA2	Coronin (Fragment) OS=Homo sapiens OX=9606 PE=2 SV=1	3	1	501	56.3	1.96
A0A5C2GHE2	IG c666_heavy_IGHV3-33_IGHD2-15_IGHJ2 (Fragment) OS=Homo sapiens OX=9606 PE=2 SV=1	7	1	126	14	1.95
Q14473	GLOBIN domain-containing protein OS=Homo sapiens OX=9606 PE=3 SV=1	6	1	175	18.9	1.94
Q13151	Heterogeneous nuclear ribonucleoprotein A0 OS=Homo sapiens OX=9606 GN=HNRNPA0 PE=1 SV=1	5	1	305	30.8	1.94
P31153	S-adenosylmethionine synthase isoform type-2 OS=Homo sapiens OX=9606 GN=MAT2A PE=1 SV=1	3	1	395	43.6	1.94
Q96Q15	Serine/threonine-protein kinase SMG1 OS=Homo sapiens OX=9606 GN=SMG1 PE=1 SV=3	0	1	3661	410.2	1.92
Q4LE58	eIF4G1 variant protein (Fragment) OS=Homo sapiens OX=9606 GN=EIF4G1 variant protein PE=2 SV=1	1	1	1624	178	1.92
Q01780	Exosome component 10 OS=Homo sapiens OX=9606 GN=EXOSC10 PE=1 SV=2	1	1	885	100.8	1.92
A0A5C2GDW9	IG c1179_heavy_IGHV3-15_IGHD2-15_IGHJ4 (Fragment) OS=Homo sapiens OX=9606 PE=2 SV=1	9	1	127	13.7	1.9
A0A5C2G8C0	IGH + IGL c34_heavy_IGHV3-21_IGHD2-2_IGHJ4 (Fragment) OS=Homo sapiens OX=9606 PE=2 SV=1	9	1	119	13	1.9
Q14533	Keratin, type II cuticular Hb1 OS=Homo sapiens OX=9606 GN=KRT81 PE=1 SV=3	2	1	505	54.9	1.9
A0A0B4J2C3	Translationally-controlled tumor protein OS=Homo sapiens OX=9606 GN=TPT1 PE=1 SV=1	12	1	197	22.6	0
A0A384P5G6	75 kDa glucose-regulated protein OS=Homo sapiens OX=9606 PE=2 SV=1	58	45	679	73.6	356.65
H6VRG1	Cytokeratin-1 OS=Homo sapiens OX=9606 GN=KRT1 PE=1 SV=1	55	38	645	66.1	195.78
V9HWB8	Pyruvate kinase OS=Homo sapiens OX=9606 GN=HEL-S-30 PE=1 SV=1	63	32	531	57.9	149.46
P35908	Keratin, type II cytoskeletal 2 epidermal OS=Homo sapiens OX=9606 GN=KRT2 PE=1 SV=2	46	31	639	65.4	128.58
P07437	Tubulin beta chain OS=Homo sapiens OX=9606 GN=TUBB PE=1 SV=2	55	20	444	49.6	115.5
P68371	Tubulin beta-4B chain OS=Homo sapiens OX=9606 GN=TUBB4B PE=1 SV=1	48	19	445	49.8	108.06
P13645	Keratin, type I cytoskeletal 10 OS=Homo sapiens OX=9606 GN=KRT10 PE=1 SV=6	43	25	584	58.8	101.84
P60709	Actin, cytoplasmic 1 OS=Homo sapiens OX=9606 GN=ACTB PE=1 SV=1	50	19	375	41.7	90.6
Q53G85	Elongation factor 1-alpha (Fragment) OS=Homo sapiens OX=9606 PE=2 SV=1	38	14	462	50.1	89.3
V9HW22	Epididymis luminal protein 33 OS=Homo sapiens OX=9606 GN=HEL-S-72p PE=2 SV=1	32	21	646	70.9	87.6
P07355	Annexin A2 OS=Homo sapiens OX=9606 GN=ANXA2 PE=1 SV=2	61	23	339	38.6	86.38
P35527	Keratin, type I cytoskeletal 9 OS=Homo sapiens OX=9606 GN=KRT9 PE=1 SV=3	34	14	623	62	85.49
V9HWB4	78 kDa glucose-regulated protein OS=Homo sapiens OX=9606 GN=HEL-S-89n PE=2 SV=1	29	19	654	72.3	85.33
Q59GY2	60S ribosomal protein L4 (Fragment) OS=Homo sapiens OX=9606 PE=2 SV=1	46	22	441	49	83.18
A0A2U3TZH3	Elongation factor 1-alpha OS=Homo sapiens OX=9606 GN=EEF1A2 PE=1 SV=1	25	11	496	54.3	79.04
B2RBD5	Tubulin beta chain OS=Homo sapiens OX=9606 PE=2 SV=1	35	14	450	50.4	75.33
A0A5C2G767	IGH c442_heavy__IGHV3-23_IGHD4-17_IGHJ4 (Fragment) OS=Homo sapiens OX=9606 PE=2 SV=1	10	2	120	12.9	72.41
Q6IPH7	60S ribosomal protein L14 OS=Homo sapiens OX=9606 GN=RPL14 PE=1 SV=1	37	8	220	23.8	71.66
A0A024RD80	Heat shock protein 90kDa alpha (Cytosolic), class B member 1, isoform CRA_a OS=Homo sapiens OX=9606 GN=HSP90AB1 PE=3 SV=1	21	14	724	83.2	70.32
A8K3K1	cDNA FLJ78096, highly similar to Homo sapiens actin, alpha, cardiac muscle (ACTC), mRNA OS=Homo sapiens OX=9606 PE=2 SV=1	33	13	377	42	68
P04406	Glyceraldehyde-3-phosphate dehydrogenase OS=Homo sapiens OX=9606 GN=GAPDH PE=1 SV=3	42	14	335	36	66.05
P06733	Alpha-enolase OS=Homo sapiens OX=9606 GN=ENO1 PE=1 SV=2	59	16	434	47.1	64.92
F5H5D3	Tubulin alpha chain OS=Homo sapiens OX=9606 GN=TUBA1C PE=1 SV=1	39	16	519	57.7	63.51
Q09666	Neuroblast differentiation-associated protein AHNAK OS=Homo sapiens OX=9606 GN=AHNAK PE=1 SV=2	11	17	5890	628.7	59.81
P62424	60S ribosomal protein L7a OS=Homo sapiens OX=9606 GN=RPL7A PE=1 SV=2	41	15	266	30	58.76
K9JA46	Epididymis luminal secretory protein 52 OS=Homo sapiens OX=9606 GN=EL52 PE=2 SV=1	18	13	732	84.6	58.74
P39023	60S ribosomal protein L3 OS=Homo sapiens OX=9606 GN=RPL3 PE=1 SV=2	30	14	403	46.1	57.66
A0A024R1N1	Myosin, heavy polypeptide 9, non-muscle, isoform CRA_a OS=Homo sapiens OX=9606 GN=MYH9 PE=3 SV=1	13	20	1960	226.4	53.18
P62917	60S ribosomal protein L8 OS=Homo sapiens OX=9606 GN=RPL8 PE=1 SV=2	48	11	257	28	52.19
P26373	60S ribosomal protein L13 OS=Homo sapiens OX=9606 GN=RPL13 PE=1 SV=4	44	11	211	24.2	52.11
P68366	Tubulin alpha-4A chain OS=Homo sapiens OX=9606 GN=TUBA4A PE=1 SV=1	36	10	448	49.9	49.18
B2R491	40S ribosomal protein S4 OS=Homo sapiens OX=9606 GN=RPS4X PE=2 SV=1	42	12	263	29.6	48.71
P06748	Nucleophosmin OS=Homo sapiens OX=9606 GN=NPM1 PE=1 SV=2	42	8	294	32.6	47.87
B2R4C0	60S ribosomal protein L18a OS=Homo sapiens OX=9606 PE=2 SV=1	48	9	176	20.7	45.38
A0A024R3X4	60 kDa chaperonin (Fragment) OS=Homo sapiens OX=9606 GN=HSPD1 PE=2 SV=1	28	13	573	61	44.83
Q5JR94	40S ribosomal protein S8 OS=Homo sapiens OX=9606 GN=RPS8 PE=2 SV=1	56	10	208	24.2	43.9
P28799	Progranulin OS=Homo sapiens OX=9606 GN=GRN PE=1 SV=2	21	12	593	63.5	43.52
Q15149	Plectin OS=Homo sapiens OX=9606 GN=PLEC PE=1 SV=3	5	16	4684	531.5	43.4
P04259	Keratin, type II cytoskeletal 6B OS=Homo sapiens OX=9606 GN=KRT6B PE=1 SV=5	24	14	564	60	41.91
J3QQ67	60S ribosomal protein L18 (Fragment) OS=Homo sapiens OX=9606 GN=RPL18 PE=1 SV=1	47	10	190	21.8	40.99
Q00839	Heterogeneous nuclear ribonucleoprotein U OS=Homo sapiens OX=9606 GN=HNRNPU PE=1 SV=6	18	12	825	90.5	40.12
P62263	40S ribosomal protein S14 OS=Homo sapiens OX=9606 GN=RPS14 PE=1 SV=3	47	10	151	16.3	39.04
A0A024R814	Ribosomal protein L7, isoform CRA_a OS=Homo sapiens OX=9606 GN=RPL7 PE=3 SV=1	44	13	259	30.4	39.03
P13647	Keratin, type II cytoskeletal 5 OS=Homo sapiens OX=9606 GN=KRT5 PE=1 SV=3	23	14	590	62.3	37.79
P62277	40S ribosomal protein S13 OS=Homo sapiens OX=9606 GN=RPS13 PE=1 SV=2	46	9	151	17.2	37.28
Q8WVX7	40S ribosomal protein S19 (Fragment) OS=Homo sapiens OX=9606 PE=2 SV=1	48	9	157	17.3	37.19
A2A3R6	40S ribosomal protein S6 OS=Homo sapiens OX=9606 GN=RPS6 PE=2 SV=1	40	8	249	28.7	37.1
P62081	40S ribosomal protein S7 OS=Homo sapiens OX=9606 GN=RPS7 PE=1 SV=1	49	8	194	22.1	36.09
P62280	40S ribosomal protein S11 OS=Homo sapiens OX=9606 GN=RPS11 PE=1 SV=3	69	11	158	18.4	35.91
Q06830	Peroxiredoxin-1 OS=Homo sapiens OX=9606 GN=PRDX1 PE=1 SV=1	35	7	199	22.1	35.83
Q6IAX2	60S ribosomal protein L21 OS=Homo sapiens OX=9606 GN=RPL21 PE=2 SV=1	44	9	160	18.6	34.86
P04083	Annexin A1 OS=Homo sapiens OX=9606 GN=ANXA1 PE=1 SV=2	40	12	346	38.7	34.78
O60218	Aldo-keto reductase family 1 member B10 OS=Homo sapiens OX=9606 GN=AKR1B10 PE=1 SV=2	20	8	316	36	34.05
A0A024R4M0	40S ribosomal protein S9 OS=Homo sapiens OX=9606 GN=RPS9 PE=1 SV=1	42	12	194	22.6	34.02
B2R4D8	60S ribosomal protein L27 OS=Homo sapiens OX=9606 PE=2 SV=1	54	7	136	15.8	33.8
P08779	Keratin, type I cytoskeletal 16 OS=Homo sapiens OX=9606 GN=KRT16 PE=1 SV=4	19	9	473	51.2	33.6
P05141	ADP/ATP translocase 2 OS=Homo sapiens OX=9606 GN=SLC25A5 PE=1 SV=7	28	9	298	32.8	33.2
A0A384NL00	Glucose-6-phosphate 1-dehydrogenase OS=Homo sapiens OX=9606 PE=2 SV=1	26	10	515	59.2	31
Q9HBB3	60S ribosomal protein L6 OS=Homo sapiens OX=9606 PE=2 SV=1	37	7	289	32.9	30.95
P02533	Keratin, type I cytoskeletal 14 OS=Homo sapiens OX=9606 GN=KRT14 PE=1 SV=4	15	8	472	51.5	30.58
A8K4W0	40S ribosomal protein S3a OS=Homo sapiens OX=9606 GN=RPS3A PE=2 SV=1	30	8	264	29.9	30.51
P27635	60S ribosomal protein L10 OS=Homo sapiens OX=9606 GN=RPL10 PE=1 SV=4	45	8	214	24.6	29.92
P16402	Histone H1.3 OS=Homo sapiens OX=9606 GN=H1-3 PE=1 SV=2	23	6	221	22.3	29.84
V9HW01	Epididymis secretory protein Li 310 OS=Homo sapiens OX=9606 GN=HEL-S-310 PE=2 SV=1	42	7	157	17.8	29.02
P19338	Nucleolin OS=Homo sapiens OX=9606 GN=NCL PE=1 SV=3	17	10	710	76.6	28.17
Q08211	ATP-dependent RNA helicase A OS=Homo sapiens OX=9606 GN=DHX9 PE=1 SV=4	9	10	1270	140.9	27.83
P29401	Transketolase OS=Homo sapiens OX=9606 GN=TKT PE=1 SV=3	17	6	623	67.8	27.71
P05787	Keratin, type II cytoskeletal 8 OS=Homo sapiens OX=9606 GN=KRT8 PE=1 SV=7	18	9	483	53.7	27.19
Q4LE36	ATP-citrate (pro-S-)-lyase (Fragment) OS=Homo sapiens OX=9606 GN=ACLY variant protein PE=2 SV=1	12	10	1137	124.5	26.74
P21980	Protein-glutamine gamma-glutamyltransferase 2 OS=Homo sapiens OX=9606 GN=TGM2 PE=1 SV=2	14	8	687	77.3	26.68
X5D2M8	Major vault protein (Fragment) OS=Homo sapiens OX=9606 GN=MVP PE=2 SV=1	12	8	893	99.3	26.24
M0QYS1	60S ribosomal protein L13a (Fragment) OS=Homo sapiens OX=9606 GN=RPL13A PE=1 SV=2	25	7	210	24.2	26.17
V9HVX6	Epididymis luminal protein 9 OS=Homo sapiens OX=9606 GN=HEL-9 PE=2 SV=1	26	9	501	54.8	25.88
A8K4Z4	60S acidic ribosomal protein P0 OS=Homo sapiens OX=9606 PE=2 SV=1	21	6	317	34.2	25.87
V9HWP2	Epididymis luminal protein 35 OS=Homo sapiens OX=9606 GN=HEL-S-125m PE=2 SV=1	15	9	803	92.4	25.86
J3KPS3	Fructose-bisphosphate aldolase OS=Homo sapiens OX=9606 GN=ALDOA PE=1 SV=1	21	7	368	39.8	25.82
P84098	60S ribosomal protein L19 OS=Homo sapiens OX=9606 GN=RPL19 PE=1 SV=1	30	6	196	23.5	25.72
M0R2L9	40S ribosomal protein S19 (Fragment) OS=Homo sapiens OX=9606 GN=RPS19 PE=1 SV=1	77	6	71	8.2	25.44
P22087	rRNA 2'-O-methyltransferase fibrillarin OS=Homo sapiens OX=9606 GN=FBL PE=1 SV=2	18	6	321	33.8	24.89
P15559	NAD(P)H dehydrogenase [quinone] 1 OS=Homo sapiens OX=9606 GN=NQO1 PE=1 SV=1	32	7	274	30.8	24.86
A8K486	Peptidyl-prolyl cis-trans isomerase OS=Homo sapiens OX=9606 PE=2 SV=1	30	5	165	18	24.72
P23396	40S ribosomal protein S3 OS=Homo sapiens OX=9606 GN=RPS3 PE=1 SV=2	42	7	243	26.7	24.63
A8K7F6	RNA helicase OS=Homo sapiens OX=9606 PE=2 SV=1	28	8	406	46.1	24.56
A0A0S2Z507	Beta-transducin repeat containing isoform 3 (Fragment) OS=Homo sapiens OX=9606 GN=BTRC PE=1 SV=1	19	10	636	72.1	24.15
V9HW31	ATP synthase subunit beta OS=Homo sapiens OX=9606 GN=HEL-S-271 PE=1 SV=1	24	9	529	56.5	23.8
P62913	60S ribosomal protein L11 OS=Homo sapiens OX=9606 GN=RPL11 PE=1 SV=2	34	7	178	20.2	23.57
P62269	40S ribosomal protein S18 OS=Homo sapiens OX=9606 GN=RPS18 PE=1 SV=3	33	7	152	17.7	23.56
Q6PKA6	ALDH3A1 protein (Fragment) OS=Homo sapiens OX=9606 GN=ALDH3A1 PE=2 SV=1	20	9	512	57.5	23.53
P02675	Fibrinogen beta chain OS=Homo sapiens OX=9606 GN=FGB PE=1 SV=2	16	6	491	55.9	23.26
A0A0A6YYL6	60S ribosomal protein L17 OS=Homo sapiens OX=9606 GN=RPL17-C18orf32 PE=3 SV=1	30	6	228	26.4	22.99
P62906	60S ribosomal protein L10a OS=Homo sapiens OX=9606 GN=RPL10A PE=1 SV=2	29	6	217	24.8	22.74
A0A384MDT7	Epididymis secretory sperm binding protein OS=Homo sapiens OX=9606 PE=2 SV=1	11	6	639	69.9	22.65
P46776	60S ribosomal protein L27a OS=Homo sapiens OX=9606 GN=RPL27A PE=1 SV=2	25	4	148	16.6	22.4
P49368	T-complex protein 1 subunit gamma OS=Homo sapiens OX=9606 GN=CCT3 PE=1 SV=4	15	7	545	60.5	22.25
A0A075B6R9	Probable non-functional immunoglobulin kappa variable 2D-24 OS=Homo sapiens OX=9606 GN=IGKV2D-24 PE=1 SV=1	13	3	120	13.1	22.14
A0A087X0X3	Heterogeneous nuclear ribonucleoprotein M OS=Homo sapiens OX=9606 GN=HNRNPM PE=1 SV=1	15	8	730	77.5	22.03
P27824	Calnexin OS=Homo sapiens OX=9606 GN=CANX PE=1 SV=2	13	6	592	67.5	21.95
Q59EI9	ADP,ATP carrier protein, liver isoform T2 variant (Fragment) OS=Homo sapiens OX=9606 PE=2 SV=1	23	6	323	35.4	21.78
F8W727	60S ribosomal protein L32 OS=Homo sapiens OX=9606 GN=RPL32 PE=1 SV=1	40	5	153	18	21.68
P60866	40S ribosomal protein S20 OS=Homo sapiens OX=9606 GN=RPS20 PE=1 SV=1	29	5	119	13.4	21.12
P07737	Profilin-1 OS=Homo sapiens OX=9606 GN=PFN1 PE=1 SV=2	49	6	140	15	21.09
A8K517	40S ribosomal protein S23 OS=Homo sapiens OX=9606 GN=RPS23 PE=2 SV=1	38	5	143	15.8	20.71
P15880	40S ribosomal protein S2 OS=Homo sapiens OX=9606 GN=RPS2 PE=1 SV=2	25	6	293	31.3	20.61
P25705	ATP synthase subunit alpha, mitochondrial OS=Homo sapiens OX=9606 GN=ATP5F1A PE=1 SV=1	16	7	553	59.7	20.4
A8MUS3	60S ribosomal protein L23a OS=Homo sapiens OX=9606 GN=RPL23A PE=1 SV=1	29	4	194	21.9	19.93
P07814	Bifunctional glutamate/proline--tRNA ligase OS=Homo sapiens OX=9606 GN=EPRS1 PE=1 SV=5	8	8	1512	170.5	19.71
P62249	40S ribosomal protein S16 OS=Homo sapiens OX=9606 GN=RPS16 PE=1 SV=2	37	7	146	16.4	19.55
A0A024R9D3	60S ribosomal protein L30 OS=Homo sapiens OX=9606 GN=RPL30 PE=3 SV=1	75	6	115	12.8	19.34
H3BNC9	40S ribosomal protein S17 OS=Homo sapiens OX=9606 PE=3 SV=2	8	4	584	64.5	18.85
B5BUE6	DEAD box protein 5 (Fragment) OS=Homo sapiens OX=9606 GN=DDX5 PE=2 SV=1	10	7	614	69.1	18.84
P62829	60S ribosomal protein L23 OS=Homo sapiens OX=9606 GN=RPL23 PE=1 SV=1	34	5	140	14.9	18.58
Q59F66	RNA helicase (Fragment) OS=Homo sapiens OX=9606 PE=2 SV=1	9	6	737	81	18.56
P32969	60S ribosomal protein L9 OS=Homo sapiens OX=9606 GN=RPL9 PE=1 SV=1	47	7	192	21.9	18.34
P62851	40S ribosomal protein S25 OS=Homo sapiens OX=9606 GN=RPS25 PE=1 SV=1	23	5	125	13.7	18.03
A0A0C4DG17	40S ribosomal protein SA OS=Homo sapiens OX=9606 GN=RPSA PE=1 SV=1	21	5	300	33.3	18
A0A024R2Q4	Ribosomal protein L15 OS=Homo sapiens OX=9606 GN=RPL15 PE=3 SV=1	15	3	204	24.1	17.93
Q6ZN40	Tropomyosin 1 (Alpha), isoform CRA_f OS=Homo sapiens OX=9606 GN=TPM1 PE=1 SV=1	15	4	326	37.4	17.89
A0A087WVQ6	Clathrin heavy chain OS=Homo sapiens OX=9606 GN=CLTC PE=1 SV=1	5	7	1679	191.9	17.84
P55072	Transitional endoplasmic reticulum ATPase OS=Homo sapiens OX=9606 GN=VCP PE=1 SV=4	9	7	806	89.3	17.82
A0A024RAZ7	Helix-destabilizing protein OS=Homo sapiens OX=9606 GN=HNRPA1 PE=4 SV=1	10	2	372	38.7	17.77
J3KN67	Tropomyosin alpha-3 chain OS=Homo sapiens OX=9606 GN=TPM3 PE=1 SV=1	15	4	285	33.2	17.72
P30050	60S ribosomal protein L12 OS=Homo sapiens OX=9606 GN=RPL12 PE=1 SV=1	25	4	165	17.8	17.63
P00338	L-lactate dehydrogenase A chain OS=Homo sapiens OX=9606 GN=LDHA PE=1 SV=2	18	6	332	36.7	17.52
P62244	40S ribosomal protein S15a OS=Homo sapiens OX=9606 GN=RPS15A PE=1 SV=2	58	6	130	14.8	17.37
P63220	40S ribosomal protein S21 OS=Homo sapiens OX=9606 GN=RPS21 PE=1 SV=1	60	5	83	9.1	17.33
A0A0A0MSS8	Aldo-keto reductase family 1 member C3 OS=Homo sapiens OX=9606 GN=AKR1C3 PE=1 SV=1	26	6	323	36.8	16.88
Q00653	Nuclear factor NF-kappa-B p100 subunit OS=Homo sapiens OX=9606 GN=NFKB2 PE=1 SV=4	8	7	900	96.7	16.45
A0A2R8YD14	40S ribosomal protein S24 OS=Homo sapiens OX=9606 GN=RPS24 PE=1 SV=1	24	6	165	19.2	16.13
P52895	Aldo-keto reductase family 1 member C2 OS=Homo sapiens OX=9606 GN=AKR1C2 PE=1 SV=3	26	5	323	36.7	15.95
Q93077	Histone H2A type 1-C OS=Homo sapiens OX=9606 GN=H2AC6 PE=1 SV=3	45	5	130	14.1	15.75
P78527	DNA-dependent protein kinase catalytic subunit OS=Homo sapiens OX=9606 GN=PRKDC PE=1 SV=3	2	6	4128	468.8	15.7
Q16881	Thioredoxin reductase 1, cytoplasmic OS=Homo sapiens OX=9606 GN=TXNRD1 PE=1 SV=3	11	4	649	70.9	15.67
Q59GE4	Ribosomal protein S10 variant (Fragment) OS=Homo sapiens OX=9606 PE=3 SV=1	19	3	174	19.8	15.54
H0YKD8	60S ribosomal protein L28 OS=Homo sapiens OX=9606 GN=RPL28 PE=1 SV=1	24	4	170	19.1	15.53
A4FTV9	Histone H2A OS=Homo sapiens OX=9606 GN=HIST1H2AK PE=1 SV=1	45	5	130	14.1	15.52
Q9Y3U8	60S ribosomal protein L36 OS=Homo sapiens OX=9606 GN=RPL36 PE=1 SV=3	32	4	105	12.2	15.04
A0A024R4K3	Malate dehydrogenase OS=Homo sapiens OX=9606 GN=MDH2 PE=2 SV=1	23	6	338	35.5	14.89
P23284	Peptidyl-prolyl cis-trans isomerase B OS=Homo sapiens OX=9606 GN=PPIB PE=1 SV=2	32	5	216	23.7	14.78
P19013	Keratin, type II cytoskeletal 4 OS=Homo sapiens OX=9606 GN=KRT4 PE=1 SV=5	8	4	520	56.1	14.7
B7Z4C8	60S ribosomal protein L31 OS=Homo sapiens OX=9606 GN=RPL31 PE=1 SV=1	14	2	130	15.1	14.6
V9HW37	Epididymis secretory protein Li 69 OS=Homo sapiens OX=9606 GN=HEL-S-69 PE=1 SV=1	11	4	541	59.6	14.38
J3KQE5	GTP-binding nuclear protein Ran (Fragment) OS=Homo sapiens OX=9606 GN=RAN PE=1 SV=1	11	3	234	26.8	14.14
P13639	Elongation factor 2 OS=Homo sapiens OX=9606 GN=EEF2 PE=1 SV=4	6	5	858	95.3	14.13
V9HWF4	Phosphoglycerate kinase OS=Homo sapiens OX=9606 GN=HEL-S-68p PE=2 SV=1	23	5	417	44.6	13.76
J3KPF3	4F2 cell-surface antigen heavy chain OS=Homo sapiens OX=9606 GN=SLC3A2 PE=1 SV=1	13	5	631	68.1	13.43
Q99623	Prohibitin-2 OS=Homo sapiens OX=9606 GN=PHB2 PE=1 SV=2	21	4	299	33.3	13.42
C9J6P4	Zinc finger CCCH-type antiviral protein 1 OS=Homo sapiens OX=9606 GN=ZC3HAV1 PE=1 SV=1	6	6	1024	114	13.31
A0A384N5Z8	Epididymis secretory sperm binding protein OS=Homo sapiens OX=9606 PE=2 SV=1	7	5	707	76.1	13.21
B2R4R0	Histone H4 OS=Homo sapiens OX=9606 GN=HIST1H4J PE=2 SV=1	23	3	103	11.4	13.14
A8K2I7	cDNA FLJ76072, highly similar to Homo sapiens GIPC PDZ domain containing family, member 1 (GIPC1), transcript variant 1, mRNA OS=Homo sapiens OX=9606 PE=2 SV=1	11	3	333	36	12.99
P02751	Fibronectin OS=Homo sapiens OX=9606 GN=FN1 PE=1 SV=5	1	3	2477	272.2	12.87
A0A0S2Z4Z9	Non-POU domain containing octamer-binding isoform 1 (Fragment) OS=Homo sapiens OX=9606 GN=NONO PE=2 SV=1	13	5	471	54.2	12.85
V9HW96	CCT-beta OS=Homo sapiens OX=9606 GN=HEL-S-100n PE=1 SV=1	13	5	535	57.5	12.66
Q9NR30	Nucleolar RNA helicase 2 OS=Homo sapiens OX=9606 GN=DDX21 PE=1 SV=5	8	5	783	87.3	12.4
A0A0D9SF53	RNA helicase OS=Homo sapiens OX=9606 GN=DDX3X PE=1 SV=1	6	4	733	81.4	12.32
B9EG90	DNA topoisomerase I OS=Homo sapiens OX=9606 GN=TOP1 PE=2 SV=1	5	3	765	90.6	12.12
P15121	Aldo-keto reductase family 1 member B1 OS=Homo sapiens OX=9606 GN=AKR1B1 PE=1 SV=3	11	4	316	35.8	11.99
P26641	Elongation factor 1-gamma OS=Homo sapiens OX=9606 GN=EEF1G PE=1 SV=3	9	4	437	50.1	11.97
P21333	Filamin-A OS=Homo sapiens OX=9606 GN=FLNA PE=1 SV=4	4	6	2647	280.6	11.96
A0A024R8S5	Protein disulfide-isomerase OS=Homo sapiens OX=9606 GN=P4HB PE=2 SV=1	8	3	508	57.1	11.73
Q8IVF2	Protein AHNAK2 OS=Homo sapiens OX=9606 GN=AHNAK2 PE=1 SV=2	6	4	5795	616.2	11.69
A8K3C3	T-complex protein 1 subunit delta OS=Homo sapiens OX=9606 PE=2 SV=1	12	4	539	57.9	11.65
B4DJ30	cDNA FLJ61290, highly similar to Neutral alpha-glucosidase AB OS=Homo sapiens OX=9606 PE=2 SV=1	6	4	995	112.9	11.61
P41091	Eukaryotic translation initiation factor 2 subunit 3 OS=Homo sapiens OX=9606 GN=EIF2S3 PE=1 SV=3	9	3	472	51.1	11.53
Q5T749	Keratinocyte proline-rich protein OS=Homo sapiens OX=9606 GN=KPRP PE=1 SV=1	11	4	579	64.1	11.3
P05387	60S acidic ribosomal protein P2 OS=Homo sapiens OX=9606 GN=RPLP2 PE=1 SV=1	32	3	115	11.7	11.08
A0A024RDL1	Chaperonin containing TCP1, subunit 6A (Zeta 1), isoform CRA_a OS=Homo sapiens OX=9606 GN=CCT6A PE=3 SV=1	8	3	531	58	11
P63173	60S ribosomal protein L38 OS=Homo sapiens OX=9606 GN=RPL38 PE=1 SV=2	40	3	70	8.2	10.95
A7BI36	p180/ribosome receptor OS=Homo sapiens OX=9606 GN=RRBP1 PE=2 SV=2	5	4	1540	165.6	10.9
A0A5C2G7I4	IGH c572_heavy__IGHV3-21_IGHD5-18_IGHJ5 (Fragment) OS=Homo sapiens OX=9606 PE=2 SV=1	16	1	118	12.7	10.87
V9HWE1	Vimentin OS=Homo sapiens OX=9606 GN=HEL113 PE=2 SV=1	12	4	466	53.6	10.7
P61254	60S ribosomal protein L26 OS=Homo sapiens OX=9606 GN=RPL26 PE=1 SV=1	21	4	145	17.2	10.53
A0A1C7CYX9	Dihydropyrimidinase-related protein 2 OS=Homo sapiens OX=9606 GN=DPYSL2 PE=1 SV=1	7	4	677	73.5	10.38
P27348	14-3-3 protein theta OS=Homo sapiens OX=9606 GN=YWHAQ PE=1 SV=1	8	3	245	27.7	10.38
Q15365	Poly(rC)-binding protein 1 OS=Homo sapiens OX=9606 GN=PCBP1 PE=1 SV=2	15	3	356	37.5	10.3
B7Z6Z4	Myosin light polypeptide 6 OS=Homo sapiens OX=9606 GN=MYL6 PE=1 SV=1	21	4	238	26.7	10.19
A0A0G2JQH2	40S ribosomal protein S18 OS=Homo sapiens OX=9606 GN=RPS18 PE=1 SV=1	67	2	33	3.8	10.17
A0A5C2G1G8	IGL c2999_light_IGKV2-30_IGKJ2 (Fragment) OS=Homo sapiens OX=9606 PE=2 SV=1	22	1	111	12.2	10.07
P52209	6-phosphogluconate dehydrogenase, decarboxylating OS=Homo sapiens OX=9606 GN=PGD PE=1 SV=3	10	4	483	53.1	10.05
P35268	60S ribosomal protein L22 OS=Homo sapiens OX=9606 GN=RPL22 PE=1 SV=2	21	3	128	14.8	9.99
Q5EC54	Heterogeneous nuclear ribonucleoprotein K OS=Homo sapiens OX=9606 GN=HNRPK PE=2 SV=1	10	4	464	51	9.98
E7EX29	14-3-3 protein zeta/delta (Fragment) OS=Homo sapiens OX=9606 GN=YWHAZ PE=1 SV=1	11	3	246	28	9.97
A0A024RC65	HCG1991735, isoform CRA_a OS=Homo sapiens OX=9606 GN=hCG_1991735 PE=4 SV=1	3	4	1657	189.1	9.83
A0A024RB14	40S ribosomal protein S26 OS=Homo sapiens OX=9606 GN=RPS26 PE=3 SV=1	34	4	115	13	9.69
A0A024R1K7	Tyrosine 3-monooxygenase/tryptophan 5-monooxygenase activation protein, eta polypeptide, isoform CRA_b OS=Homo sapiens OX=9606 GN=YWHAH PE=3 SV=1	12	3	246	28.2	9.63
Q9UKB1	F-box/WD repeat-containing protein 11 OS=Homo sapiens OX=9606 GN=FBXW11 PE=1 SV=1	8	4	542	62.1	9.59
Q59EJ3	Heat shock 70kDa protein 1A variant (Fragment) OS=Homo sapiens OX=9606 PE=2 SV=1	7	3	709	77.4	9.55
P61981	14-3-3 protein gamma OS=Homo sapiens OX=9606 GN=YWHAG PE=1 SV=2	12	3	247	28.3	9.51
A0A024RAM4	Microtubule-associated protein 1B, isoform CRA_b OS=Homo sapiens OX=9606 GN=MAP1B PE=4 SV=1	2	4	2468	270.5	9.34
A0A5F9ZHM4	L-lactate dehydrogenase OS=Homo sapiens OX=9606 GN=LDHB PE=1 SV=1	12	4	341	37.4	9.31
J7M2B1	Tyrosine-protein kinase receptor OS=Homo sapiens OX=9606 GN=EZR-ROS1 PE=2 SV=1	5	4	858	98.9	9.28
P37802	Transgelin-2 OS=Homo sapiens OX=9606 GN=TAGLN2 PE=1 SV=3	20	3	199	22.4	9.21
A0A0U1RRM4	Polypyrimidine tract-binding protein 1 OS=Homo sapiens OX=9606 GN=PTBP1 PE=1 SV=1	6	4	588	62.4	9.15
P68431	Histone H3.1 OS=Homo sapiens OX=9606 GN=H3C1 PE=1 SV=2	24	4	136	15.4	9.09
A0A5C2GT62	IG c1690_heavy_IGHV3-21_IGHD5-18_IGHJ6 (Fragment) OS=Homo sapiens OX=9606 PE=2 SV=1	15	1	124	13.3	8.96
P12956	X-ray repair cross-complementing protein 6 OS=Homo sapiens OX=9606 GN=XRCC6 PE=1 SV=2	8	3	609	69.8	8.9
C9JC84	Fibrinogen gamma chain OS=Homo sapiens OX=9606 GN=FGG PE=1 SV=1	9	3	461	52.3	8.86
B2RA03	cDNA, FLJ94640, highly similar to Homo sapiens keratin 18 (KRT18), mRNA OS=Homo sapiens OX=9606 PE=2 SV=1	11	4	430	48	8.65
I3L504	Eukaryotic translation initiation factor 5A-1 OS=Homo sapiens OX=9606 GN=EIF5A PE=1 SV=1	11	2	186	20.5	8.61
E5RHG6	Tubulin-specific chaperone A OS=Homo sapiens OX=9606 GN=TBCA PE=1 SV=2	22	2	131	15.1	8.47
A0A5C2GFQ6	IG c672_heavy_IGHV3-15_IGHD6-6_IGHJ4 (Fragment) OS=Homo sapiens OX=9606 PE=2 SV=1	24	2	115	12.5	8.47
Q15646	2'-5'-oligoadenylate synthase-like protein OS=Homo sapiens OX=9606 GN=OASL PE=1 SV=2	10	4	514	59.2	8.4
V9HW55	Proteasome subunit alpha type-1 OS=Homo sapiens OX=9606 GN=HEL-S-275 PE=2 SV=1	10	3	269	30.2	8.27
A0A6Q8PFJ0	Prelamin-A/C OS=Homo sapiens OX=9606 GN=LMNA PE=4 SV=1	5	3	729	80.9	8.14
P37837	Transaldolase OS=Homo sapiens OX=9606 GN=TALDO1 PE=1 SV=2	11	3	337	37.5	8.05
O43143	Pre-mRNA-splicing factor ATP-dependent RNA helicase DHX15 OS=Homo sapiens OX=9606 GN=DHX15 PE=1 SV=2	5	3	795	90.9	8.03
A0A024RDR0	High-mobility group box 1, isoform CRA_a OS=Homo sapiens OX=9606 GN=HMGB1 PE=3 SV=1	13	2	215	24.9	8.01
P23526	Adenosylhomocysteinase OS=Homo sapiens OX=9606 GN=AHCY PE=1 SV=4	11	3	432	47.7	7.91
A0A024R866	60S ribosomal protein L35 OS=Homo sapiens OX=9606 GN=RPL35 PE=3 SV=1	25	3	169	17.8	7.88
A0A087WTP3	Far upstream element-binding protein 2 OS=Homo sapiens OX=9606 GN=KHSRP PE=1 SV=1	6	3	711	73	7.87
B2RCM2	Leucyl-tRNA synthetase OS=Homo sapiens OX=9606 PE=2 SV=1	4	3	1176	134.4	7.86
P04843	Dolichyl-diphosphooligosaccharide--protein glycosyltransferase subunit 1 OS=Homo sapiens OX=9606 GN=RPN1 PE=1 SV=1	7	3	607	68.5	7.81
Q59GX9	Ribosomal protein L5 variant (Fragment) OS=Homo sapiens OX=9606 PE=2 SV=1	14	3	303	35.2	7.81
E9PK25	Cofilin, non-muscle isoform OS=Homo sapiens OX=9606 GN=CFL1 PE=1 SV=1	21	2	204	22.7	7.75
P11388	DNA topoisomerase 2-alpha OS=Homo sapiens OX=9606 GN=TOP2A PE=1 SV=3	2	3	1531	174.3	7.67
A0A5C2GFF3	IG c1142_heavy_IGHV3-73_IGHD3-22_IGHJ4 (Fragment) OS=Homo sapiens OX=9606 PE=2 SV=1	24	3	117	12.6	7.64
Q12797	Aspartyl/asparaginyl beta-hydroxylase OS=Homo sapiens OX=9606 GN=ASPH PE=1 SV=3	4	3	758	85.8	7.57
Q6IB83	BHLHB2 protein OS=Homo sapiens OX=9606 GN=BHLHB2 PE=2 SV=1	10	3	412	45.5	7.56
A0A2R8Y422	40S ribosomal protein S27a OS=Homo sapiens OX=9606 GN=RPS27AP5 PE=3 SV=1	24	3	156	18	7.51
P35232	Prohibitin OS=Homo sapiens OX=9606 GN=PHB PE=1 SV=1	16	3	272	29.8	7.51
I6TRR8	SND1-BRAF fusion OS=Homo sapiens OX=9606 PE=2 SV=1	4	3	979	109.1	7.5
P08758	Annexin A5 OS=Homo sapiens OX=9606 GN=ANXA5 PE=1 SV=2	14	3	320	35.9	7.4
P17987	T-complex protein 1 subunit alpha OS=Homo sapiens OX=9606 GN=TCP1 PE=1 SV=1	7	3	556	60.3	7.38
A0A024RBH2	Cytoskeleton-associated protein 4, isoform CRA_c OS=Homo sapiens OX=9606 GN=CKAP4 PE=4 SV=1	7	3	602	66	7.32
B4DMN1	cDNA FLJ61136, highly similar to Ras-related protein Rab-11A OS=Homo sapiens OX=9606 PE=2 SV=1	13	3	261	28.8	7.26
P49207	60S ribosomal protein L34 OS=Homo sapiens OX=9606 GN=RPL34 PE=1 SV=3	18	3	117	13.3	7.26
A0A384N6B9	Epididymis secretory sperm binding protein OS=Homo sapiens OX=9606 PE=2 SV=1	7	2	366	38.6	7.2
P06703	Protein S100-A6 OS=Homo sapiens OX=9606 GN=S100A6 PE=1 SV=1	26	3	90	10.2	7.19
P49321	Nuclear autoantigenic sperm protein OS=Homo sapiens OX=9606 GN=NASP PE=1 SV=2	5	3	788	85.2	7.15
A0A024R321	Filamin B, beta (Actin binding protein 278), isoform CRA_a OS=Homo sapiens OX=9606 GN=FLNB PE=3 SV=1	1	3	2622	280.3	7.14
P15531	Nucleoside diphosphate kinase A OS=Homo sapiens OX=9606 GN=NME1 PE=1 SV=1	14	2	152	17.1	7.08
P31947	14-3-3 protein sigma OS=Homo sapiens OX=9606 GN=SFN PE=1 SV=1	10	2	248	27.8	7.07
A0A024RCT9	High mobility group AT-hook protein 1 OS=Homo sapiens OX=9606 GN=HMGA1 PE=3 SV=1	8	1	328	34.3	7.01
J9R021	Eukaryotic translation initiation factor 3 subunit A OS=Homo sapiens OX=9606 GN=eIF3a PE=2 SV=1	2	3	1382	166.4	6.93
Q59EG8	26S proteasome non-ATPase regulatory subunit 2 (Fragment) OS=Homo sapiens OX=9606 PE=2 SV=1	4	2	913	100.5	6.91
P16401	Histone H1.5 OS=Homo sapiens OX=9606 GN=H1-5 PE=1 SV=3	15	3	226	22.6	6.83
P55084	Trifunctional enzyme subunit beta, mitochondrial OS=Homo sapiens OX=9606 GN=HADHB PE=1 SV=3	6	3	474	51.3	6.74
A0A024QYX3	RNA binding motif (RNP1, RRM) protein 3, isoform CRA_c OS=Homo sapiens OX=9606 GN=RBM3 PE=4 SV=1	11	1	157	17.2	6.66
Q59G75	Isoleucyl-tRNA synthetase (Fragment) OS=Homo sapiens OX=9606 PE=2 SV=1	3	3	1279	146.3	6.63
A0A590UK80	Uncharacterized protein (Fragment) OS=Homo sapiens OX=9606 PE=3 SV=1	3	3	1090	121	6.52
Q14204	Cytoplasmic dynein 1 heavy chain 1 OS=Homo sapiens OX=9606 GN=DYNC1H1 PE=1 SV=5	1	3	4646	532.1	6.35
A0A140VK53	Testicular secretory protein Li 53 OS=Homo sapiens OX=9606 PE=2 SV=1	1	3	2752	299.4	6.22
A0A024R1X8	Junction plakoglobin OS=Homo sapiens OX=9606 GN=JUP PE=3 SV=1	5	2	745	81.7	6.21
A0A5C2G2D7	IGL c2606_light_IGKV2-30_IGKJ1 (Fragment) OS=Homo sapiens OX=9606 PE=2 SV=1	7	2	112	12.4	6.16
Q9NP29	Microfibrillar protein 2 (Fragment) OS=Homo sapiens OX=9606 PE=2 SV=1	12	1	130	14.1	5.98
Q53HU7	Eukaryotic translation initiation factor 3, subunit 2 beta, 36kDa variant (Fragment) OS=Homo sapiens OX=9606 PE=2 SV=1	8	2	325	36.5	5.97
Q05D08	PA2G4 protein (Fragment) OS=Homo sapiens OX=9606 GN=PA2G4 PE=2 SV=1	7	2	406	45.1	5.9
P49327	Fatty acid synthase OS=Homo sapiens OX=9606 GN=FASN PE=1 SV=3	1	3	2511	273.3	5.84
A0A5C2GAZ2	IGH + IGL c262_heavy_IGHV3-15_IGHD4-17_IGHJ4 (Fragment) OS=Homo sapiens OX=9606 PE=2 SV=1	11	1	123	13.4	5.64
A0A024R694	Alpha-actinin cytoskeletal isoform OS=Homo sapiens OX=9606 GN=ACTN1 PE=2 SV=1	3	2	892	103	5.61
P14868	Aspartate--tRNA ligase, cytoplasmic OS=Homo sapiens OX=9606 GN=DARS1 PE=1 SV=2	2	1	501	57.1	5.56
A0A140VK70	26S proteasome AAA-ATPase subunit RPT1 OS=Homo sapiens OX=9606 PE=2 SV=1	6	2	433	48.6	5.53
A0A140VJS3	Testicular tissue protein Li 149 OS=Homo sapiens OX=9606 PE=2 SV=1	7	2	406	45.6	5.5
G3V5Z7	Proteasome subunit alpha type OS=Homo sapiens OX=9606 GN=PSMA6 PE=1 SV=1	12	2	252	28.1	5.47
P62891	60S ribosomal protein L39 OS=Homo sapiens OX=9606 GN=RPL39 PE=1 SV=2	20	1	51	6.4	5.4
Q6NZI2	Caveolae-associated protein 1 OS=Homo sapiens OX=9606 GN=CAVIN1 PE=1 SV=1	6	2	390	43.5	5.34
Q9Y3I0	RNA-splicing ligase RtcB homolog OS=Homo sapiens OX=9606 GN=RTCB PE=1 SV=1	6	2	505	55.2	5.33
A0A5C2G9C1	IGH + IGL c364_heavy_IGHV3-9_IGHD6-6_IGHJ2 (Fragment) OS=Homo sapiens OX=9606 PE=2 SV=1	10	1	121	13.4	5.32
A0A6Q8PGK1	Heat shock protein beta-1 OS=Homo sapiens OX=9606 GN=HSPB1 PE=4 SV=1	12	2	215	23.7	5.3
A0A384NL58	Heterogeneous nuclear ribonucleoproteins A2/B1 OS=Homo sapiens OX=9606 PE=2 SV=1	11	2	353	37.4	5.27
A0A024R1U4	RAB5C, member RAS oncogene family, isoform CRA_a OS=Homo sapiens OX=9606 GN=RAB5C PE=4 SV=1	12	2	216	23.5	5.26
A8K9K6	cDNA FLJ76962, highly similar to Homo sapiens nucleolar protein 5A (56kDa with KKE/D repeat) (NOL5A), mRNA OS=Homo sapiens OX=9606 PE=2 SV=1	4	2	594	65.9	5.23
B4DPP6	cDNA FLJ54371, highly similar to Serum albumin OS=Homo sapiens OX=9606 PE=2 SV=1	3	2	618	70.3	5.19
M0R0R2	40S ribosomal protein S5 OS=Homo sapiens OX=9606 GN=RPS5 PE=1 SV=1	10	2	225	25.3	5.19
D3DQ70	SERPINE1 mRNA binding protein 1, isoform CRA_d OS=Homo sapiens OX=9606 GN=SERBP1 PE=4 SV=1	5	2	465	50.9	5.18
H0YMV8	40S ribosomal protein S27 OS=Homo sapiens OX=9606 GN=RPS27L PE=1 SV=1	21	2	100	11.3	5.17
P16070	CD44 antigen OS=Homo sapiens OX=9606 GN=CD44 PE=1 SV=3	2	1	742	81.5	5.16
Q9UKK3	Protein mono-ADP-ribosyltransferase PARP4 OS=Homo sapiens OX=9606 GN=PARP4 PE=1 SV=3	1	2	1724	192.5	5.15
A0A384NPU5	Epididymis secretory sperm binding protein OS=Homo sapiens OX=9606 PE=2 SV=1	9	2	440	48.1	5.09
A0A0A0MT64	NADPH:adrenodoxin oxidoreductase, mitochondrial OS=Homo sapiens OX=9606 GN=FDXR PE=1 SV=1	5	2	534	58.2	5.03
Q53HB3	Proteasome 26S ATPase subunit 1 variant (Fragment) OS=Homo sapiens OX=9606 PE=1 SV=1	8	2	440	49.2	5.01
A0A3B3ITT5	60S ribosomal protein L29 OS=Homo sapiens OX=9606 GN=RPL29 PE=1 SV=1	17	2	167	18.5	5.01
Q7Z6E5	Endoplasmic reticulum class 1/2 Ca(2+) ATPase (Fragment) OS=Homo sapiens OX=9606 GN=DKFZp779G2251 PE=2 SV=1	3	2	1054	115.6	5
F4ZW66	NF110b OS=Homo sapiens OX=9606 PE=2 SV=1	2	2	898	95.7	4.98
A8K5K0	cDNA FLJ78309, highly similar to Homo sapiens heterogeneous nuclear ribonucleoprotein U-like 1 (HNRPUL1), transcript variant 1, mRNA OS=Homo sapiens OX=9606 PE=2 SV=1	4	2	856	95.6	4.92
A8K7D9	Importin subunit alpha OS=Homo sapiens OX=9606 PE=2 SV=1	6	2	529	57.8	4.92
Q14533	Keratin, type II cuticular Hb1 OS=Homo sapiens OX=9606 GN=KRT81 PE=1 SV=3	4	2	505	54.9	4.92
G8JLB6	Heterogeneous nuclear ribonucleoprotein H OS=Homo sapiens OX=9606 GN=HNRNPH1 PE=1 SV=1	6	2	472	51.2	4.91
P31689	DnaJ homolog subfamily A member 1 OS=Homo sapiens OX=9606 GN=DNAJA1 PE=1 SV=2	3	1	397	44.8	4.88
Q8TCD0	Uncharacterized protein OS=Homo sapiens OX=9606 PE=1 SV=1	14	2	239	26.2	4.85
P05556	Integrin beta-1 OS=Homo sapiens OX=9606 GN=ITGB1 PE=1 SV=2	4	2	798	88.4	4.82
A0A0S2Z3G9	Actinin alpha 4 isoform 1 (Fragment) OS=Homo sapiens OX=9606 GN=ACTN4 PE=2 SV=1	3	2	911	104.8	4.82
P37108	Signal recognition particle 14 kDa protein OS=Homo sapiens OX=9606 GN=SRP14 PE=1 SV=2	21	2	136	14.6	4.69
Q12905	Interleukin enhancer-binding factor 2 OS=Homo sapiens OX=9606 GN=ILF2 PE=1 SV=2	7	2	390	43	4.68
Q9NZM1	Myoferlin OS=Homo sapiens OX=9606 GN=MYOF PE=1 SV=1	1	2	2061	234.6	4.68
A0A1B0GUS7	Protein unc-13 homolog B OS=Homo sapiens OX=9606 GN=UNC13B PE=1 SV=1	1	2	4340	483.8	4.68
P15924	Desmoplakin OS=Homo sapiens OX=9606 GN=DSP PE=1 SV=3	1	2	2871	331.6	4.65
P27708	CAD protein OS=Homo sapiens OX=9606 GN=CAD PE=1 SV=3	1	2	2225	242.8	4.61
A0A5C2GYI3	IG c790_light_IGKV4-1_IGKJ2 (Fragment) OS=Homo sapiens OX=9606 PE=2 SV=1	21	2	113	12.6	4.58
A0A5C2GQ57	IG c1472_heavy_IGHV1-69_IGHD2-21_IGHJ6 (Fragment) OS=Homo sapiens OX=9606 PE=2 SV=1	8	1	133	14.5	4.54
A0A5C2GFT1	IG c260_heavy_IGHV3-15_IGHD3-9_IGHJ3 (Fragment) OS=Homo sapiens OX=9606 PE=2 SV=1	16	2	127	13.8	4.53
B3KT93	Polyadenylate-binding protein OS=Homo sapiens OX=9606 PE=2 SV=1	3	2	636	70.6	4.5
Q96AG4	Leucine-rich repeat-containing protein 59 OS=Homo sapiens OX=9606 GN=LRRC59 PE=1 SV=1	8	2	307	34.9	4.49
Q00325	Phosphate carrier protein, mitochondrial OS=Homo sapiens OX=9606 GN=SLC25A3 PE=1 SV=2	7	2	362	40.1	4.48
Q2F838	Eukaryotic translation elongation factor 1 gamma (Fragment) OS=Homo sapiens OX=9606 PE=2 SV=1	30	2	87	9.6	4.47
B2RDG0	Proteasome subunit alpha type OS=Homo sapiens OX=9606 PE=2 SV=1	8	2	261	29.4	4.44
E7ETY2	Treacle protein OS=Homo sapiens OX=9606 GN=TCOF1 PE=1 SV=1	2	2	1488	152.2	4.43
A0A384ME17	Elongation factor Tu OS=Homo sapiens OX=9606 GN=TUFM PE=1 SV=1	6	2	455	49.8	4.43
A0A5C2G3F4	IGL c2475_light_IGKV1D-39_IGKJ4 (Fragment) OS=Homo sapiens OX=9606 PE=2 SV=1	17	1	107	11.3	4.41
A0A5C2H279	IG c1056_light_IGKV4-1_IGKJ4 (Fragment) OS=Homo sapiens OX=9606 PE=2 SV=1	21	2	116	12.7	4.39
P13646	Keratin, type I cytoskeletal 13 OS=Homo sapiens OX=9606 GN=KRT13 PE=1 SV=4	5	2	458	49.6	4.36
P46087	Probable 28S rRNA (cytosine(4447)-C(5))-methyltransferase OS=Homo sapiens OX=9606 GN=NOP2 PE=1 SV=2	3	2	812	89.2	4.32
Q9H0A0	RNA cytidine acetyltransferase OS=Homo sapiens OX=9606 GN=NAT10 PE=1 SV=2	2	2	1025	115.7	4.31
A0A5C2G1T7	IGL c3129_light_IGKV4-1_IGKJ1 (Fragment) OS=Homo sapiens OX=9606 PE=2 SV=1	21	2	113	12.4	4.27
P25398	40S ribosomal protein S12 OS=Homo sapiens OX=9606 GN=RPS12 PE=1 SV=3	14	2	132	14.5	4.24
D3DR22	Hydroxysteroid (17-beta) dehydrogenase 12, isoform CRA_a OS=Homo sapiens OX=9606 GN=HSD17B12 PE=3 SV=1	5	1	352	38.8	4.23
A0A024R608	Ribosomal protein, large, P1, isoform CRA_a OS=Homo sapiens OX=9606 GN=RPLP1 PE=3 SV=1	14	1	114	11.5	4.19
P52597	Heterogeneous nuclear ribonucleoprotein F OS=Homo sapiens OX=9606 GN=HNRNPF PE=1 SV=3	7	2	415	45.6	4.14
P25788	Proteasome subunit alpha type-3 OS=Homo sapiens OX=9606 GN=PSMA3 PE=1 SV=2	8	2	255	28.4	4.14
Q8WWZ7	ATP-binding cassette sub-family A member 5 OS=Homo sapiens OX=9606 GN=ABCA5 PE=2 SV=2	0	1	1642	186.4	3.95
A0A024R9D2	Metadherin, isoform CRA_a OS=Homo sapiens OX=9606 GN=MTDH PE=4 SV=1	3	1	582	63.8	3.82
P53621	Coatomer subunit alpha OS=Homo sapiens OX=9606 GN=COPA PE=1 SV=2	1	1	1224	138.3	3.55
E9PB61	THO complex subunit 4 OS=Homo sapiens OX=9606 GN=ALYREF PE=1 SV=1	8	1	264	27.5	3.42
E5KNY5	Leucine-rich PPR-motif containing OS=Homo sapiens OX=9606 GN=LRPPRC PE=4 SV=1	1	1	1394	157.8	3.34
P20618	Proteasome subunit beta type-1 OS=Homo sapiens OX=9606 GN=PSMB1 PE=1 SV=2	9	1	241	26.5	3.31
Q59GX2	Glucose transporter type 1, erythrocyte/brain (Fragment) OS=Homo sapiens OX=9606 PE=2 SV=1	4	1	517	57	3.29
O15347	High mobility group protein B3 OS=Homo sapiens OX=9606 GN=HMGB3 PE=1 SV=4	10	1	200	23	3.26
A0A6Q8PFY7	Protein TFG OS=Homo sapiens OX=9606 GN=TFG PE=4 SV=1	4	1	412	44.2	3.26
A0A024R0V4	Vasodilator-stimulated phosphoprotein isoform 1 OS=Homo sapiens OX=9606 GN=VASP PE=2 SV=1	3	1	380	39.8	3.23
B2R7B5	cDNA, FLJ93365, highly similar to Homo sapiens KH domain containing, RNA binding, signal transduction associated 1 (KHDRBS1), mRNA OS=Homo sapiens OX=9606 PE=2 SV=1	3	1	443	48.2	3.21
A0A024R3V0	DNA polymerase-transactivated protein 6, isoform CRA_a OS=Homo sapiens OX=9606 GN=DNAPTP6 PE=3 SV=1	3	1	558	61.7	3.21
Q8WUD1	Ras-related protein Rab-2B OS=Homo sapiens OX=9606 GN=RAB2B PE=1 SV=1	6	1	216	24.2	3.19
B4DRM3	cDNA FLJ54492, highly similar to Eukaryotic translation initiation factor 4B OS=Homo sapiens OX=9606 PE=2 SV=1	3	1	616	69.7	3.19
A8K3H9	cDNA FLJ75649, highly similar to Homo sapiens v-rel reticuloendotheliosis viral oncogene homolog B, nuclear factor of kappa light polypeptide gene enhancer in B-cells 3 (avian) (RELB), mRNA OS=Homo sapiens OX=9606 PE=2 SV=1	4	1	579	62.1	3.17
A0A384NPU2	Epididymis secretory sperm binding protein OS=Homo sapiens OX=9606 GN=HINT1 PE=2 SV=1	19	1	126	13.8	3.14
A0A5C2FWB4	IGL c400_light_IGKV2D-28_IGKJ5 (Fragment) OS=Homo sapiens OX=9606 PE=2 SV=1	23	1	112	12.2	3.12
A0A0F7KYT8	Fragile X mental retardation autosomal homolog variant p2K OS=Homo sapiens OX=9606 GN=FXR1 PE=2 SV=1	3	1	677	76.2	3.12
P62314	Small nuclear ribonucleoprotein Sm D1 OS=Homo sapiens OX=9606 GN=SNRPD1 PE=1 SV=1	11	1	119	13.3	3.09
P30305	M-phase inducer phosphatase 2 OS=Homo sapiens OX=9606 GN=CDC25B PE=1 SV=2	2	1	580	64.9	3.08
B2R4R9	40S ribosomal protein S28 OS=Homo sapiens OX=9606 GN=RPS28 PE=2 SV=1	19	1	69	7.8	3.07
P61106	Ras-related protein Rab-14 OS=Homo sapiens OX=9606 GN=RAB14 PE=1 SV=4	7	1	215	23.9	3.03
A0A024R1Z6	Vesicle amine transport protein 1 homolog (T californica), isoform CRA_a OS=Homo sapiens OX=9606 GN=VAT1 PE=4 SV=1	5	1	393	41.9	3.01
Q9UBZ9	DNA repair protein REV1 OS=Homo sapiens OX=9606 GN=REV1 PE=1 SV=1	2	1	1251	138.2	3.01
P81605	Dermcidin OS=Homo sapiens OX=9606 GN=DCD PE=1 SV=2	13	1	110	11.3	3
D3DV26	Calpactin I light chain (Fragment) OS=Homo sapiens OX=9606 GN=S100A10 PE=4 SV=1	7	1	205	22.3	2.99
B2CML4	Apolipoprotein B mRNA editing enzyme catalytic polypeptide-like 3DE OS=Homo sapiens OX=9606 GN=APOBEC3DE PE=2 SV=1	3	1	386	46.6	2.95
A0A2U9QGI0	NAP1L4/NUTM1D fusion protein OS=Homo sapiens OX=9606 GN=NAP1L4 PE=2 SV=1	1	1	1096	118.8	2.95
P42167	Lamina-associated polypeptide 2, isoforms beta/gamma OS=Homo sapiens OX=9606 GN=TMPO PE=1 SV=2	4	1	454	50.6	2.93
Q12904	Aminoacyl tRNA synthase complex-interacting multifunctional protein 1 OS=Homo sapiens OX=9606 GN=AIMP1 PE=1 SV=2	7	1	312	34.3	2.93
Q8IZ57	Neurensin-1 OS=Homo sapiens OX=9606 GN=NRSN1 PE=1 SV=1	11	1	195	21.5	2.91
B3KS98	Eukaryotic translation initiation factor 3 subunit H OS=Homo sapiens OX=9606 GN=EIF3H PE=1 SV=1	5	1	366	41.6	2.91
A0A024R3T8	Poly [ADP-ribose] polymerase OS=Homo sapiens OX=9606 GN=PARP1 PE=4 SV=1	1	1	1014	113	2.9
B4DKV2	cDNA FLJ54363, highly similar to ATP-dependent RNA helicase DDX24 OS=Homo sapiens OX=9606 PE=2 SV=1	3	1	766	86.1	2.87
P07741	Adenine phosphoribosyltransferase OS=Homo sapiens OX=9606 GN=APRT PE=1 SV=2	7	1	180	19.6	2.86
O43169	Cytochrome b5 type B OS=Homo sapiens OX=9606 GN=CYB5B PE=1 SV=3	9	1	150	16.7	2.83
A0A384P5L6	Fumarylacetoacetase OS=Homo sapiens OX=9606 PE=2 SV=1	6	1	419	46.3	2.82
A0A384NPY7	Epididymis secretory sperm binding protein OS=Homo sapiens OX=9606 GN=LMAN2 PE=2 SV=1	6	1	356	40.2	2.82
Q59GM9	Alpha-1,4 glucan phosphorylase (Fragment) OS=Homo sapiens OX=9606 PE=2 SV=1	2	1	865	98.8	2.8
Q9UKU0	Long-chain-fatty-acid--CoA ligase 6 OS=Homo sapiens OX=9606 GN=ACSL6 PE=1 SV=4	4	1	697	77.7	2.8
A0A109NGN6	Proteasome subunit alpha type OS=Homo sapiens OX=9606 PE=2 SV=1	6	1	241	26.4	2.79
A0A024QZN9	Outer mitochondrial membrane protein porin 2 OS=Homo sapiens OX=9606 GN=VDAC2 PE=3 SV=1	6	1	319	34.5	2.79
Q15046	Lysine--tRNA ligase OS=Homo sapiens OX=9606 GN=KARS1 PE=1 SV=3	3	1	597	68	2.78
A0A499FI48	Protein disulfide-isomerase OS=Homo sapiens OX=9606 GN=PDIA4 PE=1 SV=1	2	1	646	73	2.78
A0A024R7Y5	Elongin-C OS=Homo sapiens OX=9606 GN=TCEB1 PE=3 SV=1	12	1	112	12.5	2.78
P05204	Non-histone chromosomal protein HMG-17 OS=Homo sapiens OX=9606 GN=HMGN2 PE=1 SV=3	17	1	90	9.4	2.76
P38117	Electron transfer flavoprotein subunit beta OS=Homo sapiens OX=9606 GN=ETFB PE=1 SV=3	5	1	255	27.8	2.76
A0A024R5X2	HCG2001986, isoform CRA_a OS=Homo sapiens OX=9606 GN=hCG_2001986 PE=4 SV=1	3	1	450	49.9	2.74
A0A024RBB7	Nucleosome assembly protein 1-like 1, isoform CRA_a OS=Homo sapiens OX=9606 GN=NAP1L1 PE=3 SV=1	3	1	391	45.3	2.73
A0A024R6K8	T1-TrpRS OS=Homo sapiens OX=9606 GN=WARS PE=2 SV=1	2	1	471	53.1	2.73
Q0D2Q6	Phosphoglycerate mutase OS=Homo sapiens OX=9606 GN=PGAM1 PE=2 SV=1	7	1	254	28.8	2.72
Q13283	Ras GTPase-activating protein-binding protein 1 OS=Homo sapiens OX=9606 GN=G3BP1 PE=1 SV=1	3	1	466	52.1	2.72
Q9Y2X3	Nucleolar protein 58 OS=Homo sapiens OX=9606 GN=NOP58 PE=1 SV=1	2	1	529	59.5	2.72
A0A0C4DG89	RNA helicase OS=Homo sapiens OX=9606 GN=DDX46 PE=1 SV=1	1	1	1032	117.4	2.72
Q5T5P2	Sickle tail protein homolog OS=Homo sapiens OX=9606 GN=KIAA1217 PE=1 SV=2	1	1	1943	214	2.72
Q9Y5L4	Mitochondrial import inner membrane translocase subunit Tim13 OS=Homo sapiens OX=9606 GN=TIMM13 PE=1 SV=1	15	1	95	10.5	2.71
A0A024R9K7	ER membrane protein complex subunit 7 OS=Homo sapiens OX=9606 GN=C15orf24 PE=3 SV=1	5	1	320	35.4	2.7
B2RBR9	cDNA, FLJ95650, highly similar to Homo sapiens karyopherin (importin) beta 1 (KPNB1), mRNA OS=Homo sapiens OX=9606 PE=2 SV=1	2	1	876	97.1	2.7
A0A5C2GI10	IG c246_heavy_IGHV4-39_IGHD3-10_IGHJ4 (Fragment) OS=Homo sapiens OX=9606 PE=2 SV=1	10	1	120	13.1	2.69
J3KQ48	Aminoacyl-tRNA hydrolase OS=Homo sapiens OX=9606 GN=PTRH2 PE=1 SV=1	11	1	180	19.3	2.68
B3KXM2	Serine/threonine-protein phosphatase OS=Homo sapiens OX=9606 PE=2 SV=1	4	1	413	45.8	2.67
P43686	26S proteasome regulatory subunit 6B OS=Homo sapiens OX=9606 GN=PSMC4 PE=1 SV=2	2	1	418	47.3	2.67
A0A1L1UHR1	Voltage-dependent anion-selective channel protein 1 OS=Homo sapiens OX=9606 PE=2 SV=1	7	1	283	30.8	2.66
Q05682	Caldesmon OS=Homo sapiens OX=9606 GN=CALD1 PE=1 SV=3	2	1	793	93.2	2.64
Q08J23	RNA cytosine C(5)-methyltransferase NSUN2 OS=Homo sapiens OX=9606 GN=NSUN2 PE=1 SV=2	2	1	767	86.4	2.64
B7Z809	C-1-tetrahydrofolate synthase, cytoplasmic OS=Homo sapiens OX=9606 PE=2 SV=1	2	1	1020	110.4	2.63
A0A5C2G3L2	IGL c3752_light_IGKV4-1_IGKJ1 (Fragment) OS=Homo sapiens OX=9606 PE=2 SV=1	13	1	113	12.5	2.63
A0A087X2I1	26S proteasome regulatory subunit 10B OS=Homo sapiens OX=9606 GN=PSMC6 PE=1 SV=1	3	1	403	45.8	2.63
A0A024RC78	Signal peptidase complex catalytic subunit SEC11 OS=Homo sapiens OX=9606 GN=SEC11L1 PE=3 SV=1	7	1	179	20.6	2.63
Q08945	FACT complex subunit SSRP1 OS=Homo sapiens OX=9606 GN=SSRP1 PE=1 SV=1	3	1	709	81	2.62
B2R983	Glutathione-dependent dehydroascorbate reductase OS=Homo sapiens OX=9606 PE=2 SV=1	5	1	241	27.5	2.62
Q00688	Peptidyl-prolyl cis-trans isomerase FKBP3 OS=Homo sapiens OX=9606 GN=FKBP3 PE=1 SV=1	6	1	224	25.2	2.6
O00469	Procollagen-lysine,2-oxoglutarate 5-dioxygenase 2 OS=Homo sapiens OX=9606 GN=PLOD2 PE=1 SV=2	1	1	737	84.6	2.58
A0A384P5K2	Epididymis secretory sperm binding protein OS=Homo sapiens OX=9606 PE=2 SV=1	8	1	193	20.6	2.57
Q99497	Parkinson disease protein 7 OS=Homo sapiens OX=9606 GN=PARK7 PE=1 SV=2	8	1	189	19.9	2.56
O15511	Actin-related protein 2/3 complex subunit 5 OS=Homo sapiens OX=9606 GN=ARPC5 PE=1 SV=3	8	1	151	16.3	2.55
B3KMC9	5'-3' exoribonuclease OS=Homo sapiens OX=9606 PE=2 SV=1	2	1	950	108.5	2.54
I6L9E8	Family with sequence similarity 98, member A OS=Homo sapiens OX=9606 GN=FAM98A PE=2 SV=1	2	1	518	55.1	2.54
B3KTJ9	cDNA FLJ38393 fis, clone FEBRA2007212 OS=Homo sapiens OX=9606 PE=2 SV=1	2	1	923	102.9	2.54
A0A140VJW2	Stathmin OS=Homo sapiens OX=9606 PE=2 SV=1	7	1	174	19.8	2.53
A0A0A0MS14	Immunoglobulin heavy variable 1-45 OS=Homo sapiens OX=9606 GN=IGHV1-45 PE=3 SV=1	9	1	117	13.5	2.52
A0A5C2GNU6	IG c888_heavy_IGHV3-66_IGHD2-2_IGHJ3 (Fragment) OS=Homo sapiens OX=9606 PE=2 SV=1	8	1	130	13.9	2.51
A0A024QZY5	PRP4 pre-mRNA-processing factor 4 homolog OS=Homo sapiens OX=9606 GN=PRPF4B PE=3 SV=1	1	1	1007	116.9	2.5
Q53HV2	T-complex protein 1 subunit eta (Fragment) OS=Homo sapiens OX=9606 PE=2 SV=1	2	1	543	59.3	2.5
Q16658	Fascin OS=Homo sapiens OX=9606 GN=FSCN1 PE=1 SV=3	3	1	493	54.5	2.49
A0A3S6H7X4	Protein arginine N-methyltransferase 1 transcript variant 5 OS=Homo sapiens OX=9606 GN=PRMT1 PE=2 SV=1	4	1	401	45.7	2.49
P08574	Cytochrome c1, heme protein, mitochondrial OS=Homo sapiens OX=9606 GN=CYC1 PE=1 SV=3	4	1	325	35.4	2.49
A4D2P0	Ras-related C3 botulinum toxin substrate 1 (Rho family, small GTP binding protein Rac1) OS=Homo sapiens OX=9606 GN=RAC1 PE=2 SV=1	7	1	211	23.5	2.48
B4DWA7	Serine hydroxymethyltransferase OS=Homo sapiens OX=9606 PE=2 SV=1	3	1	513	56.3	2.48
E7EVA0	Microtubule-associated protein OS=Homo sapiens OX=9606 GN=MAP4 PE=1 SV=1	0	1	2297	245.3	2.47
A0A024R1A3	Ubiquitin-activating enzyme E1 OS=Homo sapiens OX=9606 GN=UBE1 PE=2 SV=1	2	1	1058	117.8	2.47
P15428	15-hydroxyprostaglandin dehydrogenase [NAD(+)] OS=Homo sapiens OX=9606 GN=HPGD PE=1 SV=1	5	1	266	29	2.46
A8K690	cDNA FLJ76863, highly similar to Homo sapiens stress-induced-phosphoprotein 1 (Hsp70/Hsp90-organizing protein) (STIP1), mRNA OS=Homo sapiens OX=9606 PE=2 SV=1	2	1	543	62.6	2.46
S4R3N1	10 kDa heat shock protein, mitochondrial OS=Homo sapiens OX=9606 GN=HSPE1-MOB4 PE=1 SV=1	5	1	261	29.7	2.46
B2R5M8	Isocitrate dehydrogenase [NADP] OS=Homo sapiens OX=9606 PE=2 SV=1	3	1	414	46.6	2.45
O14980	Exportin-1 OS=Homo sapiens OX=9606 GN=XPO1 PE=1 SV=1	1	1	1071	123.3	2.44
Q9UNF1	Melanoma-associated antigen D2 OS=Homo sapiens OX=9606 GN=MAGED2 PE=1 SV=2	1	1	606	64.9	2.44
B5BUB1	RuvB-like helicase (Fragment) OS=Homo sapiens OX=9606 GN=RUVBL1 PE=2 SV=1	3	1	456	50.2	2.42
B2R9T9	cDNA, FLJ94551 OS=Homo sapiens OX=9606 PE=2 SV=1	5	1	243	26.2	2.42
E1NZA1	Peroxisome proliferator activated receptor interacting complex protein OS=Homo sapiens OX=9606 GN=PRIC295 PE=2 SV=1	0	1	2671	292.6	2.42
A0A5C2G629	IGL c3137_light_IGKV2D-29_IGKJ2 (Fragment) OS=Homo sapiens OX=9606 PE=2 SV=1	21	1	113	12.3	2.41
Q53HI2	RNA helicase (Fragment) OS=Homo sapiens OX=9606 PE=2 SV=1	2	1	622	69.8	2.41
Q13344	Fus-like protein (Fragment) OS=Homo sapiens OX=9606 PE=2 SV=1	4	1	528	53.3	2.41
Q9NRR5	Ubiquilin-4 OS=Homo sapiens OX=9606 GN=UBQLN4 PE=1 SV=2	3	1	601	63.8	2.41
A0A087WXK8	Chromosome 20 open reading frame 129 OS=Homo sapiens OX=9606 GN=FAM83D PE=1 SV=1	2	1	615	67.6	2.4
A0A059RUZ1	Cytochrome c oxidase subunit 2 (Fragment) OS=Homo sapiens OX=9606 GN=COX2 PE=3 SV=1	7	1	228	25.6	2.39
Q92522	Histone H1.10 OS=Homo sapiens OX=9606 GN=H1-10 PE=1 SV=1	5	1	213	22.5	2.38
P67809	Y-box-binding protein 1 OS=Homo sapiens OX=9606 GN=YBX1 PE=1 SV=3	14	2	324	35.9	2.38
V5YQU3	Receptor protein-tyrosine kinase OS=Homo sapiens OX=9606 GN=FGFR2-BICC1 PE=2 SV=1	1	1	1574	172.6	2.38
Q8IUH5	Palmitoyltransferase ZDHHC17 OS=Homo sapiens OX=9606 GN=ZDHHC17 PE=1 SV=2	3	1	632	72.6	2.37
Q9Y2W1	Thyroid hormone receptor-associated protein 3 OS=Homo sapiens OX=9606 GN=THRAP3 PE=1 SV=2	1	1	955	108.6	2.37
P50990	T-complex protein 1 subunit theta OS=Homo sapiens OX=9606 GN=CCT8 PE=1 SV=4	2	1	548	59.6	2.37
Q14444	Caprin-1 OS=Homo sapiens OX=9606 GN=CAPRIN1 PE=1 SV=2	2	1	709	78.3	2.37
B5ME19	Eukaryotic translation initiation factor 3 subunit C-like protein OS=Homo sapiens OX=9606 GN=EIF3CL PE=1 SV=1	2	1	914	105.4	2.36
A0A024RAS3	RNA helicase OS=Homo sapiens OX=9606 GN=hCG_27698 PE=3 SV=1	2	1	455	50.6	2.36
P61224	Ras-related protein Rap-1b OS=Homo sapiens OX=9606 GN=RAP1B PE=1 SV=1	6	1	184	20.8	2.36
Q9BVP2	Guanine nucleotide-binding protein-like 3 OS=Homo sapiens OX=9606 GN=GNL3 PE=1 SV=2	3	1	549	62	2.35
Q59EH3	Low molecular weight cytosolic acid phosphatase (Fragment) OS=Homo sapiens OX=9606 PE=2 SV=1	5	1	165	18.7	2.34
Q9BQG0	Myb-binding protein 1A OS=Homo sapiens OX=9606 GN=MYBBP1A PE=1 SV=2	1	1	1328	148.8	2.34
B2RDD7	Protein arginine N-methyltransferase 5 OS=Homo sapiens OX=9606 PE=2 SV=1	3	1	637	72.7	2.34
B4DR52	Histone H2B OS=Homo sapiens OX=9606 PE=2 SV=1	8	1	166	18	2.34
B4DJQ5	Glucosidase 2 subunit beta OS=Homo sapiens OX=9606 PE=2 SV=1	2	1	535	60.1	2.33
A0A5C2FWU2	IGL c656_light_IGKV1-27_IGKJ4 (Fragment) OS=Homo sapiens OX=9606 PE=2 SV=1	17	1	107	11.5	2.33
Q6FGH9	Dynein light chain OS=Homo sapiens OX=9606 GN=DNCL1 PE=2 SV=1	12	1	89	10.4	2.33
Q5T750	Skin-specific protein 32 OS=Homo sapiens OX=9606 GN=XP32 PE=1 SV=1	3	1	250	26.2	2.33
A0A2X0U4T9	RACGAP1 (Fragment) OS=Homo sapiens OX=9606 GN=RACGAP1 PE=4 SV=1	3	1	634	71.2	2.32
G4XXL9	Cytochrome c OS=Homo sapiens OX=9606 GN=CYCS PE=3 SV=1	10	1	105	11.7	2.32
A0A090N7Y2	ATP-binding cassette, sub-family F (GCN20), member 2 OS=Homo sapiens OX=9606 GN=ABCF2 PE=4 SV=1	2	1	634	72.4	2.31
P31153	S-adenosylmethionine synthase isoform type-2 OS=Homo sapiens OX=9606 GN=MAT2A PE=1 SV=1	3	1	395	43.6	2.31
F6WQW2	Ran-specific GTPase-activating protein OS=Homo sapiens OX=9606 GN=RANBP1 PE=1 SV=1	5	1	278	31.9	2.31
A0A024R7V7	DNA helicase OS=Homo sapiens OX=9606 GN=CHD7 PE=4 SV=1	1	1	3011	337.4	2.3
Q59HH5	Oviduct-specific glycoprotein variant (Fragment) OS=Homo sapiens OX=9606 PE=2 SV=1	2	1	742	82.4	2.3
Q2QD09	Triosephosphate isomerase (Fragment) OS=Homo sapiens OX=9606 PE=3 SV=1	6	1	249	26.9	2.3
Q8TAA3	Proteasome subunit alpha-type 8 OS=Homo sapiens OX=9606 GN=PSMA8 PE=2 SV=3	4	1	256	28.5	2.29
G3V2S9	SRA stem-loop-interacting RNA-binding protein, mitochondrial OS=Homo sapiens OX=9606 GN=SLIRP PE=1 SV=1	8	1	124	13.9	2.29
P61513	60S ribosomal protein L37a OS=Homo sapiens OX=9606 GN=RPL37A PE=1 SV=2	20	1	92	10.3	2.28
A0A5C2G071	IGL c2621_light_IGKV3-15_IGKJ1 (Fragment) OS=Homo sapiens OX=9606 PE=2 SV=1	14	1	108	11.9	2.26
O14828	Secretory carrier-associated membrane protein 3 OS=Homo sapiens OX=9606 GN=SCAMP3 PE=1 SV=3	5	1	347	38.3	2.25
A0A1W2PPZ5	Transcription elongation factor A protein 1 OS=Homo sapiens OX=9606 GN=TCEA1 PE=1 SV=1	3	1	301	33.9	2.25
P16152	Carbonyl reductase [NADPH] 1 OS=Homo sapiens OX=9606 GN=CBR1 PE=1 SV=3	4	1	277	30.4	2.25
D6R956	Ubiquitin carboxyl-terminal hydrolase OS=Homo sapiens OX=9606 GN=UCHL1 PE=1 SV=1	3	1	241	26.8	2.24
A0A1S5UZ07	Talin-1 OS=Homo sapiens OX=9606 GN=TLN1 PE=2 SV=1	0	1	2558	271.3	2.24
P17812	CTP synthase 1 OS=Homo sapiens OX=9606 GN=CTPS1 PE=1 SV=2	2	1	591	66.6	2.24
A0A5C2GJ51	IG c360_light_IGKV3-20_IGKJ2 (Fragment) OS=Homo sapiens OX=9606 PE=2 SV=1	17	1	108	11.7	2.23
P60981	Destrin OS=Homo sapiens OX=9606 GN=DSTN PE=1 SV=3	7	1	165	18.5	2.2
A0A024RAD5	Dolichyl-diphosphooligosaccharide--protein glycosyltransferase 48 kDa subunit OS=Homo sapiens OX=9606 GN=DDOST PE=3 SV=1	2	1	456	50.7	2.19
A8K9A4	cDNA FLJ75154, highly similar to Homo sapiens heterogeneous nuclear ribonucleoprotein C (C1/C2), mRNA OS=Homo sapiens OX=9606 PE=2 SV=1	5	1	306	33.6	2.18
A8K6Q8	Transferrin receptor protein 1 OS=Homo sapiens OX=9606 PE=2 SV=1	1	1	760	84.8	2.17
Q02241	Kinesin-like protein KIF23 OS=Homo sapiens OX=9606 GN=KIF23 PE=1 SV=3	1	1	960	110	2.17
P62318	Small nuclear ribonucleoprotein Sm D3 OS=Homo sapiens OX=9606 GN=SNRPD3 PE=1 SV=1	8	1	126	13.9	2.17
A0A5C2GJZ8	IG c1269_light_IGKV3-20_IGKJ2 (Fragment) OS=Homo sapiens OX=9606 PE=2 SV=1	8	1	113	12.4	2.16
J3QRS3	Myosin regulatory light chain 12A OS=Homo sapiens OX=9606 GN=MYL12A PE=1 SV=1	6	1	177	20.4	2.15
B2R950	cDNA, FLJ94213, highly similar to Homo sapiens pregnancy-zone protein (PZP), mRNA OS=Homo sapiens OX=9606 PE=2 SV=1	1	1	1482	163.8	2.15
P30044	Peroxiredoxin-5, mitochondrial OS=Homo sapiens OX=9606 GN=PRDX5 PE=1 SV=4	5	1	214	22.1	2.15
Q9NPE3	H/ACA ribonucleoprotein complex subunit 3 OS=Homo sapiens OX=9606 GN=NOP10 PE=1 SV=1	17	1	64	7.7	2.13
H3BNX8	Cytochrome c oxidase polypeptide Va OS=Homo sapiens OX=9606 GN=COX5A PE=1 SV=1	10	1	153	17.2	2.13
Q9BRL6	Serine/arginine-rich splicing factor 8 OS=Homo sapiens OX=9606 GN=SRSF8 PE=1 SV=1	3	1	282	32.3	2.13
Q8NBX0	Saccharopine dehydrogenase-like oxidoreductase OS=Homo sapiens OX=9606 GN=SCCPDH PE=1 SV=1	3	1	429	47.1	2.13
Q9Y5A9	YTH domain-containing family protein 2 OS=Homo sapiens OX=9606 GN=YTHDF2 PE=1 SV=2	2	1	579	62.3	2.13
H0YFD6	Enoyl-CoA hydratase OS=Homo sapiens OX=9606 GN=HADHA PE=1 SV=2	2	1	792	86.3	2.13
Q5D862	Filaggrin-2 OS=Homo sapiens OX=9606 GN=FLG2 PE=1 SV=1	0	1	2391	247.9	2.12
Q9GZS1	DNA-directed RNA polymerase I subunit RPA49 OS=Homo sapiens OX=9606 GN=POLR1E PE=1 SV=3	2	1	419	47.2	2.11
B2RAH5	Protein phosphatase 1 regulatory subunit OS=Homo sapiens OX=9606 PE=2 SV=1	1	1	1030	115.3	2.11
P55786	Puromycin-sensitive aminopeptidase OS=Homo sapiens OX=9606 GN=NPEPPS PE=1 SV=2	1	1	919	103.2	2.11
P05089	Arginase-1 OS=Homo sapiens OX=9606 GN=ARG1 PE=1 SV=2	3	1	322	34.7	2.11
A8K818	cDNA FLJ75784, highly similar to Homo sapiens CD3E antigen, epsilon polypeptide associated protein (CD3EAP), mRNA OS=Homo sapiens OX=9606 PE=2 SV=1	2	1	510	54.9	2.1
A0A2U3TZU2	Glucose-6-phosphate isomerase OS=Homo sapiens OX=9606 GN=GPI PE=1 SV=1	1	1	597	67.2	2.1
A8K3A8	Glutaminyl-tRNA synthetase OS=Homo sapiens OX=9606 PE=2 SV=1	1	1	775	87.8	2.1
Q71RC2	La-related protein 4 OS=Homo sapiens OX=9606 GN=LARP4 PE=1 SV=3	1	1	724	80.5	2.1
P54136	Arginine--tRNA ligase, cytoplasmic OS=Homo sapiens OX=9606 GN=RARS1 PE=1 SV=2	2	1	660	75.3	2.09
A0A5C2GBT6	IGH + IGL c612_light_IGKV3-15_IGKJ1 (Fragment) OS=Homo sapiens OX=9606 PE=2 SV=1	8	1	107	11.6	2.09
A0A0A0MT26	Sodium/potassium-transporting ATPase subunit alpha-3 OS=Homo sapiens OX=9606 GN=ATP1A3 PE=1 SV=1	1	1	1226	133.2	2.09
B2R8R5	cDNA, FLJ94025, highly similar to Homo sapiens tripartite motif-containing 28 (TRIM28), mRNA OS=Homo sapiens OX=9606 PE=2 SV=1	1	1	835	88.5	2.09
P51116	Fragile X mental retardation syndrome-related protein 2 OS=Homo sapiens OX=9606 GN=FXR2 PE=1 SV=2	2	1	673	74.2	2.08
J3KQ32	Obg-like ATPase 1 OS=Homo sapiens OX=9606 GN=OLA1 PE=1 SV=1	3	1	416	46.9	2.08
O60220	Mitochondrial import inner membrane translocase subunit Tim8 A OS=Homo sapiens OX=9606 GN=TIMM8A PE=1 SV=1	11	1	97	11	2.07
O95782	AP-2 complex subunit alpha-1 OS=Homo sapiens OX=9606 GN=AP2A1 PE=1 SV=3	1	1	977	107.5	2.07
A0A024RDS1	Heat shock 110 kDa protein OS=Homo sapiens OX=9606 GN=HSPH1 PE=3 SV=1	2	1	858	96.8	2.07
Q13011	Delta(3,5)-Delta(2,4)-dienoyl-CoA isomerase, mitochondrial OS=Homo sapiens OX=9606 GN=ECH1 PE=1 SV=2	2	1	328	35.8	2.07
B3KMR5	cDNA FLJ12434 fis, clone NT2RM1000037, highly similar to Homo sapiens KIAA0690 protein OS=Homo sapiens OX=9606 PE=2 SV=1	1	1	1297	143.6	2.06
B2R7M3	Aminoacyl tRNA synthase complex-interacting multifunctional protein 2 OS=Homo sapiens OX=9606 PE=2 SV=1	4	1	320	35.4	2.06
A0A125QYY8	IBM-B1 light chain variable region (Fragment) OS=Homo sapiens OX=9606 PE=2 SV=1	12	1	112	12.2	2.05
A0A024RAX2	Glutathione transferase OS=Homo sapiens OX=9606 GN=MGST1 PE=3 SV=1	8	1	155	17.6	2.04
A0A140VJM0	Testicular tissue protein Li 96 OS=Homo sapiens OX=9606 PE=2 SV=1	1	1	1051	116.5	2.04
A0A5C2GKH0	IG c678_light_IGKV4-1_IGKJ1 (Fragment) OS=Homo sapiens OX=9606 PE=2 SV=1	8	1	113	12.1	2.04
V9HWE9	GST class-pi OS=Homo sapiens OX=9606 GN=HEL-S-22 PE=2 SV=1	8	1	210	23.3	2.01
A0A384NL22	Proteasome subunit beta OS=Homo sapiens OX=9606 GN=PSMB3 PE=2 SV=1	7	1	205	22.9	2.01
B2R7W4	cDNA, FLJ93632, highly similar to Homo sapiens heterogeneous nuclear ribonucleoprotein R (HNRPR), mRNA OS=Homo sapiens OX=9606 PE=2 SV=1	2	1	633	70.9	2.01
A8K4D5	Kynureninase OS=Homo sapiens OX=9606 GN=KYNU PE=2 SV=1	3	1	465	52.3	2
A0A0A0MRM9	Nucleolar and coiled-body phosphoprotein 1 (Fragment) OS=Homo sapiens OX=9606 GN=NOLC1 PE=1 SV=1	1	1	708	74.6	2
P63244	Receptor of activated protein C kinase 1 OS=Homo sapiens OX=9606 GN=RACK1 PE=1 SV=3	3	1	317	35.1	2
A0A0A0MQV6	Fibroblast growth factor OS=Homo sapiens OX=9606 GN=FGF2 PE=1 SV=1	4	1	288	30.7	1.99
B2R7P8	5-aminoimidazole-4-carboxamide ribonucleotide formyltransferase OS=Homo sapiens OX=9606 PE=2 SV=1	2	1	592	64.6	1.99
A0A024R0L6	Epididymis secretory sperm binding protein OS=Homo sapiens OX=9606 GN=PAFAH1B3 PE=2 SV=1	4	1	231	25.7	1.99
A0A024QZC1	CD2 antigen (Cytoplasmic tail) binding protein 2, isoform CRA_a OS=Homo sapiens OX=9606 GN=CD2BP2 PE=2 SV=1	3	1	341	37.6	1.99
A0A024R571	EH domain-containing protein 1 OS=Homo sapiens OX=9606 GN=EHD1 PE=1 SV=1	2	1	548	61.9	1.98
P13010	X-ray repair cross-complementing protein 5 OS=Homo sapiens OX=9606 GN=XRCC5 PE=1 SV=3	1	1	732	82.7	1.98
A8MWD9	Putative small nuclear ribonucleoprotein G-like protein 15 OS=Homo sapiens OX=9606 GN=SNRPGP15 PE=5 SV=2	17	1	76	8.5	1.97
A0A5C2GE70	IG c780_heavy_IGHV1-18_IGHD4-23_IGHJ4 (Fragment) OS=Homo sapiens OX=9606 PE=2 SV=1	11	1	131	14.4	1.96
Q02413	Desmoglein-1 OS=Homo sapiens OX=9606 GN=DSG1 PE=1 SV=2	2	1	1049	113.7	1.95
A0A0A0MTJ9	Neutral cholesterol ester hydrolase 1 OS=Homo sapiens OX=9606 GN=NCEH1 PE=1 SV=1	3	1	448	49.9	1.95
A0A2R8Y5A3	Catenin beta-1 OS=Homo sapiens OX=9606 GN=CTNNB1 PE=1 SV=1	1	1	783	85.6	1.95
Q8NF17	FLJ00385 protein (Fragment) OS=Homo sapiens OX=9606 GN=FLJ00385 PE=1 SV=1	2	1	509	56.1	1.94
F8W930	Insulin-like growth factor 2 mRNA-binding protein 2 OS=Homo sapiens OX=9606 GN=IGF2BP2 PE=1 SV=1	2	1	605	66.7	1.94
A0A494C0Z5	Ras-related protein Rab-33B OS=Homo sapiens OX=9606 GN=RAB33B PE=1 SV=1	4	1	277	30.7	1.93
E9PR30	40S ribosomal protein S30 OS=Homo sapiens OX=9606 GN=FAU PE=1 SV=1	10	1	98	10.9	1.93
O60232	Protein ZNRD2 OS=Homo sapiens OX=9606 GN=ZNRD2 PE=1 SV=1	4	1	199	21.5	1.93
P83111	Serine beta-lactamase-like protein LACTB, mitochondrial OS=Homo sapiens OX=9606 GN=LACTB PE=1 SV=2	2	1	547	60.7	1.93
Q6FHY3	LOR protein OS=Homo sapiens OX=9606 GN=LOR PE=2 SV=1	3	1	316	26	1.93
A0A024R3W7	Elongation factor 1-beta OS=Homo sapiens OX=9606 GN=EEF1B2 PE=3 SV=1	6	1	225	24.7	1.92
Q96HS1	Serine/threonine-protein phosphatase PGAM5, mitochondrial OS=Homo sapiens OX=9606 GN=PGAM5 PE=1 SV=2	3	1	289	32	1.92
A8K8U1	cDNA FLJ77762, highly similar to Homo sapiens cullin-associated and neddylation-dissociated 1 (CAND1), mRNA OS=Homo sapiens OX=9606 PE=2 SV=1	1	1	1230	136.2	1.92
A0A384MDL3	Epididymis secretory sperm binding protein OS=Homo sapiens OX=9606 PE=2 SV=1	6	1	161	17.9	1.91
B4DIS6	RNA helicase OS=Homo sapiens OX=9606 PE=2 SV=1	1	1	766	85.2	1.91
A0A5C2FZZ7	IGL c2479_light_IGLV8-61_IGLJ3 (Fragment) OS=Homo sapiens OX=9606 PE=2 SV=1	8	1	110	11.6	1.91
Q96F88	Processing of 1, ribonuclease P/MRP subunit (S. cerevisiae) OS=Homo sapiens OX=9606 GN=POP1 PE=2 SV=1	1	1	1024	114.6	1.91
A8K4I8	cDNA FLJ78131, highly similar to Homo sapiens nipsnap homolog 1 (C. elegans) (NIPSNAP1), mRNA OS=Homo sapiens OX=9606 PE=2 SV=1	3	1	284	33.2	1.91
Q6IFM9	Olfactory receptor OS=Homo sapiens OX=9606 GN=OR5C1 PE=3 SV=1	9	1	341	37.1	0
Q9NZJ0	Denticleless protein homolog OS=Homo sapiens OX=9606 GN=DTL PE=1 SV=3	3	1	730	79.4	0
B4DHK5	cDNA FLJ61590, moderately similar to Pleckstrin homology domain-containing family A member 5 (Fragment) OS=Homo sapiens OX=9606 PE=2 SV=1	2	1	1183	135.9	0
Q96IZ0	PRKC apoptosis WT1 regulator protein OS=Homo sapiens OX=9606 GN=PAWR PE=1 SV=1	45	16	340	36.5	144.97
H6VRG1	Cytokeratin-1 OS=Homo sapiens OX=9606 GN=KRT1 PE=1 SV=1	26	15	645	66.1	118.39
P35908	Keratin, type II cytoskeletal 2 epidermal OS=Homo sapiens OX=9606 GN=KRT2 PE=1 SV=2	23	11	639	65.4	53.14
P46013	Proliferation marker protein Ki-67 OS=Homo sapiens OX=9606 GN=MKI67 PE=1 SV=2	4	10	3256	358.5	39.88
P13645	Keratin, type I cytoskeletal 10 OS=Homo sapiens OX=9606 GN=KRT10 PE=1 SV=6	19	7	584	58.8	33.86
P62917	60S ribosomal protein L8 OS=Homo sapiens OX=9606 GN=RPL8 PE=1 SV=2	13	3	257	28	33.75
A8K3K1	cDNA FLJ78096, highly similar to Homo sapiens actin, alpha, cardiac muscle (ACTC), mRNA OS=Homo sapiens OX=9606 PE=2 SV=1	14	5	377	42	33.34
P16402	Histone H1.3 OS=Homo sapiens OX=9606 GN=H1-3 PE=1 SV=2	23	5	221	22.3	31.74
P35527	Keratin, type I cytoskeletal 9 OS=Homo sapiens OX=9606 GN=KRT9 PE=1 SV=3	12	5	623	62	31.18
A0A0S2Z507	Beta-transducin repeat containing isoform 3 (Fragment) OS=Homo sapiens OX=9606 GN=BTRC PE=1 SV=1	10	5	636	72.1	24.14
P26373	60S ribosomal protein L13 OS=Homo sapiens OX=9606 GN=RPL13 PE=1 SV=4	27	5	211	24.2	24.09
P39023	60S ribosomal protein L3 OS=Homo sapiens OX=9606 GN=RPL3 PE=1 SV=2	5	2	403	46.1	20.31
Q59GY2	60S ribosomal protein L4 (Fragment) OS=Homo sapiens OX=9606 PE=2 SV=1	7	2	441	49	17.76
A2A3R6	40S ribosomal protein S6 OS=Homo sapiens OX=9606 GN=RPS6 PE=2 SV=1	8	1	249	28.7	16.74
Q9HBB3	60S ribosomal protein L6 OS=Homo sapiens OX=9606 PE=2 SV=1	7	1	289	32.9	16.37
Q5JR94	40S ribosomal protein S8 OS=Homo sapiens OX=9606 GN=RPS8 PE=2 SV=1	27	4	208	24.2	14.89
B4DPP6	cDNA FLJ54371, highly similar to Serum albumin OS=Homo sapiens OX=9606 PE=2 SV=1	4	2	618	70.3	11.86
Q8IYZ2	ZNF521 protein (Fragment) OS=Homo sapiens OX=9606 GN=ZNF521 PE=2 SV=2	2	1	1346	151.7	11.8
Q9BYD2	39S ribosomal protein L9, mitochondrial OS=Homo sapiens OX=9606 GN=MRPL9 PE=1 SV=2	10	1	267	30.2	11.71
V9HW01	Epididymis secretory protein Li 310 OS=Homo sapiens OX=9606 GN=HEL-S-310 PE=2 SV=1	9	1	157	17.8	11.45
A0A024RAZ7	Helix-destabilizing protein OS=Homo sapiens OX=9606 GN=HNRPA1 PE=4 SV=1	4	1	372	38.7	11.3
Q5EBM2	Uncharacterized protein OS=Homo sapiens OX=9606 PE=1 SV=1	2	1	519	56.8	9.64
L7RSL3	Receptor protein-tyrosine kinase OS=Homo sapiens OX=9606 GN=FLT1 PE=3 SV=1	2	1	1338	150.7	9.32
Q9BR77	Coiled-coil domain-containing protein 77 OS=Homo sapiens OX=9606 GN=CCDC77 PE=1 SV=1	7	3	488	57.5	8.7
M0QYS1	60S ribosomal protein L13a (Fragment) OS=Homo sapiens OX=9606 GN=RPL13A PE=1 SV=2	5	2	210	24.2	6.99
B7Z1K5	Tubulin alpha chain OS=Homo sapiens OX=9606 PE=2 SV=1	4	2	519	57.7	6.97
Q70L73	KI67 Antigen (Fragment) OS=Homo sapiens OX=9606 GN=MKI67 PE=2 SV=1	12	3	416	46.1	6.92
A0A087X0X3	Heterogeneous nuclear ribonucleoprotein M OS=Homo sapiens OX=9606 GN=HNRNPM PE=1 SV=1	6	3	730	77.5	6.84
Q59FI9	60S ribosomal protein L12 (Fragment) OS=Homo sapiens OX=9606 PE=2 SV=1	12	2	197	21.5	6.82
P46776	60S ribosomal protein L27a OS=Homo sapiens OX=9606 GN=RPL27A PE=1 SV=2	9	2	148	16.6	6.79
P13647	Keratin, type II cytoskeletal 5 OS=Homo sapiens OX=9606 GN=KRT5 PE=1 SV=3	4	2	590	62.3	6.47
P07355	Annexin A2 OS=Homo sapiens OX=9606 GN=ANXA2 PE=1 SV=2	7	2	339	38.6	6.46
A0A0B4J269	G_PROTEIN_RECEP_F1_2 domain-containing protein OS=Homo sapiens OX=9606 PE=1 SV=1	2	1	797	88.3	6.21
A0A0A0MQV3	Kin of IRRE-like protein 2 OS=Homo sapiens OX=9606 GN=KIRREL2 PE=1 SV=1	4	1	633	67.1	5.89
A0A224AV41	Adenomatous polyposis coli protein isoform t OS=Homo sapiens OX=9606 GN=APC PE=2 SV=1	1	2	2853	311.9	5.71
P82673	28S ribosomal protein S35, mitochondrial OS=Homo sapiens OX=9606 GN=MRPS35 PE=1 SV=1	8	1	323	36.8	5.7
A0A024R5Z9	Pyruvate kinase OS=Homo sapiens OX=9606 GN=PKM2 PE=3 SV=1	5	1	531	58	5.44
P62263	40S ribosomal protein S14 OS=Homo sapiens OX=9606 GN=RPS14 PE=1 SV=3	18	2	151	16.3	5.34
F8W727	60S ribosomal protein L32 OS=Homo sapiens OX=9606 GN=RPL32 PE=1 SV=1	9	1	153	18	5.24
P21333	Filamin-A OS=Homo sapiens OX=9606 GN=FLNA PE=1 SV=4	1	2	2647	280.6	5.17
Q6IPH7	60S ribosomal protein L14 OS=Homo sapiens OX=9606 GN=RPL14 PE=1 SV=1	15	2	220	23.8	5.13
P49207	60S ribosomal protein L34 OS=Homo sapiens OX=9606 GN=RPL34 PE=1 SV=3	9	1	117	13.3	5.03
J3QQ67	60S ribosomal protein L18 (Fragment) OS=Homo sapiens OX=9606 GN=RPL18 PE=1 SV=1	6	1	190	21.8	5
P62913	60S ribosomal protein L11 OS=Homo sapiens OX=9606 GN=RPL11 PE=1 SV=2	8	1	178	20.2	4.73
A0A5C2GJ39	IG c227_light_IGKV1D-39_IGKJ4 (Fragment) OS=Homo sapiens OX=9606 PE=2 SV=1	15	1	108	11.6	4.67
B5BUE6	DEAD box protein 5 (Fragment) OS=Homo sapiens OX=9606 GN=DDX5 PE=2 SV=1	3	2	614	69.1	4.59
P68371	Tubulin beta-4B chain OS=Homo sapiens OX=9606 GN=TUBB4B PE=1 SV=1	7	2	445	49.8	4.3
M0R2L9	40S ribosomal protein S19 (Fragment) OS=Homo sapiens OX=9606 GN=RPS19 PE=1 SV=1	21	1	71	8.2	3.99
B2RAH5	Protein phosphatase 1 regulatory subunit OS=Homo sapiens OX=9606 PE=2 SV=1	1	1	1030	115.3	3.95
Q8TF46	DIS3-like exonuclease 1 OS=Homo sapiens OX=9606 GN=DIS3L PE=1 SV=2	3	1	1054	120.7	3.24
A0A024RB14	40S ribosomal protein S26 OS=Homo sapiens OX=9606 GN=RPS26 PE=3 SV=1	13	1	115	13	3.04
O75151	Lysine-specific demethylase PHF2 OS=Homo sapiens OX=9606 GN=PHF2 PE=1 SV=4	3	1	1096	120.7	2.94
B3KPB9	Eukaryotic translation initiation factor 3 subunit L OS=Homo sapiens OX=9606 GN=EIF3L PE=2 SV=1	4	1	607	70.9	2.88
P62140	Serine/threonine-protein phosphatase PP1-beta catalytic subunit OS=Homo sapiens OX=9606 GN=PPP1CB PE=1 SV=3	5	1	327	37.2	2.66
A0A2U3TZH3	Elongation factor 1-alpha OS=Homo sapiens OX=9606 GN=EEF1A2 PE=1 SV=1	2	1	496	54.3	2.58
A0A2X0SFL7	ARHGAP23 (Fragment) OS=Homo sapiens OX=9606 GN=ARHGAP23 PE=4 SV=1	1	1	1493	162.3	2.55
A0A024R814	Ribosomal protein L7, isoform CRA_a OS=Homo sapiens OX=9606 GN=RPL7 PE=3 SV=1	4	1	259	30.4	2.51
P25705	ATP synthase subunit alpha, mitochondrial OS=Homo sapiens OX=9606 GN=ATP5F1A PE=1 SV=1	2	1	553	59.7	2.45
P27348	14-3-3 protein theta OS=Homo sapiens OX=9606 GN=YWHAQ PE=1 SV=1	7	1	245	27.7	2.45
A0A2R8Y422	40S ribosomal protein S27a OS=Homo sapiens OX=9606 GN=RPS27AP5 PE=3 SV=1	8	1	156	18	2.44
Q96RG5	Insulin receptor substrate 2 insertion mutant (Fragment) OS=Homo sapiens OX=9606 GN=IRS2 PE=4 SV=1	2	1	1339	137.3	2.44
Q6IB83	BHLHB2 protein OS=Homo sapiens OX=9606 GN=BHLHB2 PE=2 SV=1	4	1	412	45.5	2.43
A0A384NL58	Heterogeneous nuclear ribonucleoproteins A2/B1 OS=Homo sapiens OX=9606 PE=2 SV=1	7	1	353	37.4	2.43
A0A384N5Z8	Epididymis secretory sperm binding protein OS=Homo sapiens OX=9606 PE=2 SV=1	2	1	707	76.1	2.41
P06748	Nucleophosmin OS=Homo sapiens OX=9606 GN=NPM1 PE=1 SV=2	7	1	294	32.6	2.36
P29401	Transketolase OS=Homo sapiens OX=9606 GN=TKT PE=1 SV=3	3	1	623	67.8	2.34
Q13666	40S ribosomal protein S21 OS=Homo sapiens OX=9606 PE=2 SV=2	15	1	97	11	2.31
H0YKD8	60S ribosomal protein L28 OS=Homo sapiens OX=9606 GN=RPL28 PE=1 SV=1	11	1	170	19.1	2.3
A8K3H9	cDNA FLJ75649, highly similar to Homo sapiens v-rel reticuloendotheliosis viral oncogene homolog B, nuclear factor of kappa light polypeptide gene enhancer in B-cells 3 (avian) (RELB), mRNA OS=Homo sapiens OX=9606 PE=2 SV=1	2	1	579	62.1	2.29
Q8N1C8	75 kDa glucose-regulated protein (Fragment) OS=Homo sapiens OX=9606 GN=HSPA9 PE=2 SV=1	2	1	681	73.8	2.29
Q86Y46	Keratin, type II cytoskeletal 73 OS=Homo sapiens OX=9606 GN=KRT73 PE=1 SV=1	2	1	540	58.9	2.28
P62424	60S ribosomal protein L7a OS=Homo sapiens OX=9606 GN=RPL7A PE=1 SV=2	3	1	266	30	2.27
B2R4C0	60S ribosomal protein L18a OS=Homo sapiens OX=9606 PE=2 SV=1	7	1	176	20.7	2.26
P17987	T-complex protein 1 subunit alpha OS=Homo sapiens OX=9606 GN=TCP1 PE=1 SV=1	2	1	556	60.3	2.26
P37802	Transgelin-2 OS=Homo sapiens OX=9606 GN=TAGLN2 PE=1 SV=3	7	1	199	22.4	2.25
Q13045	Protein flightless-1 homolog OS=Homo sapiens OX=9606 GN=FLII PE=1 SV=2	1	1	1269	144.7	2.2
P54136	Arginine--tRNA ligase, cytoplasmic OS=Homo sapiens OX=9606 GN=RARS1 PE=1 SV=2	2	1	660	75.3	2.19
Q00653	Nuclear factor NF-kappa-B p100 subunit OS=Homo sapiens OX=9606 GN=NFKB2 PE=1 SV=4	1	1	900	96.7	2.16
B7Z6Z4	Myosin light polypeptide 6 OS=Homo sapiens OX=9606 GN=MYL6 PE=1 SV=1	5	1	238	26.7	2.13
P62906	60S ribosomal protein L10a OS=Homo sapiens OX=9606 GN=RPL10A PE=1 SV=2	4	1	217	24.8	2.13
A0A2R8Y5A3	Catenin beta-1 OS=Homo sapiens OX=9606 GN=CTNNB1 PE=1 SV=1	1	1	783	85.6	2.12
Q00839	Heterogeneous nuclear ribonucleoprotein U OS=Homo sapiens OX=9606 GN=HNRNPU PE=1 SV=6	2	1	825	90.5	2.08
A0A5C2GGU0	IGH + IGL c639_light_IGKV1-5_IGKJ1 (Fragment) OS=Homo sapiens OX=9606 PE=2 SV=1	10	1	109	11.8	2.06
B2R8R5	cDNA, FLJ94025, highly similar to Homo sapiens tripartite motif-containing 28 (TRIM28), mRNA OS=Homo sapiens OX=9606 PE=2 SV=1	1	1	835	88.5	2.01
A0A5C2GXX2	IG c1602_light_IGKV1D-13_IGKJ3 (Fragment) OS=Homo sapiens OX=9606 PE=2 SV=1	15	1	108	11.6	2.01
K9JA46	Epididymis luminal secretory protein 52 OS=Homo sapiens OX=9606 GN=EL52 PE=2 SV=1	2	1	732	84.6	1.97
P62851	40S ribosomal protein S25 OS=Homo sapiens OX=9606 GN=RPS25 PE=1 SV=1	8	1	125	13.7	1.96
P15880	40S ribosomal protein S2 OS=Homo sapiens OX=9606 GN=RPS2 PE=1 SV=2	4	1	293	31.3	1.95
B2R491	40S ribosomal protein S4 OS=Homo sapiens OX=9606 GN=RPS4X PE=2 SV=1	3	1	263	29.6	1.95
P26641	Elongation factor 1-gamma OS=Homo sapiens OX=9606 GN=EEF1G PE=1 SV=3	3	1	437	50.1	1.94
A0A5C2FXP4	IGL c1699_light_IGKV1D-13_IGKJ3 (Fragment) OS=Homo sapiens OX=9606 PE=2 SV=1	7	1	107	11.4	1.93
P04083	Annexin A1 OS=Homo sapiens OX=9606 GN=ANXA1 PE=1 SV=2	3	1	346	38.7	1.93
A0A384MDY0	Catenin (Cadherin-associated protein), alpha 1, 102kDa, isoform CRA_b OS=Homo sapiens OX=9606 GN=CTNNA1 PE=2 SV=1	1	1	906	100	1.91
A0A2R8YG02	DNA mismatch repair protein OS=Homo sapiens OX=9606 GN=MSH2 PE=1 SV=1	3	1	938	105	0
A0A024R930	Proteoglycan 4, isoform CRA_a OS=Homo sapiens OX=9606 GN=PRG4 PE=4 SV=1	2	1	1404	151	0
E7ERL8	Neurexin-1-beta OS=Homo sapiens OX=9606 GN=NRXN1 PE=1 SV=1	2	1	1507	165.3	0
A0A126LAX6	U30 OS=Homo sapiens OX=9606 GN=U30 PE=3 SV=1	2	1	1082	124.1	0
P15822	Zinc finger protein 40 OS=Homo sapiens OX=9606 GN=HIVEP1 PE=1 SV=3	1	1	2718	296.7	0
A0N5G3	Rheumatoid factor G9 light chain (Fragment) OS=Homo sapiens OX=9606 GN=V-lambda-3 PE=2 SV=1	25	1	121	12.9	0
P86452	Zinc finger BED domain-containing protein 6 OS=Homo sapiens OX=9606 GN=ZBED6 PE=1 SV=1	3	1	979	109.9	0
P13051	Uracil-DNA glycosylase OS=Homo sapiens OX=9606 GN=UNG PE=1 SV=2	10	1	313	34.6	0
Q13315	Serine-protein kinase ATM OS=Homo sapiens OX=9606 GN=ATM PE=1 SV=4	1	1	3056	350.5	0
O94805	Actin-like protein 6B OS=Homo sapiens OX=9606 GN=ACTL6B PE=1 SV=1	7	1	426	46.8	0
B4DHN1	cDNA FLJ60255, highly similar to HERV-R_7q21.2 provirus ancestral Env polyprotein OS=Homo sapiens OX=9606 PE=2 SV=1	5	1	604	67.9	0
P46013	Proliferation marker protein Ki-67 OS=Homo sapiens OX=9606 GN=MKI67 PE=1 SV=2	15	35	3256	358.5	134.44
Q96IZ0	PRKC apoptosis WT1 regulator protein OS=Homo sapiens OX=9606 GN=PAWR PE=1 SV=1	46	19	340	36.5	127.58
H6VRG1	Cytokeratin-1 OS=Homo sapiens OX=9606 GN=KRT1 PE=1 SV=1	26	18	645	66.1	70.52
V9HWB8	Pyruvate kinase OS=Homo sapiens OX=9606 GN=HEL-S-30 PE=1 SV=1	48	19	531	57.9	65.76
A8K3K1	cDNA FLJ78096, highly similar to Homo sapiens actin, alpha, cardiac muscle (ACTC), mRNA OS=Homo sapiens OX=9606 PE=2 SV=1	20	9	377	42	62.63
P35908	Keratin, type II cytoskeletal 2 epidermal OS=Homo sapiens OX=9606 GN=KRT2 PE=1 SV=2	26	14	639	65.4	52.92
P26373	60S ribosomal protein L13 OS=Homo sapiens OX=9606 GN=RPL13 PE=1 SV=4	36	9	211	24.2	35.34
Q5JR94	40S ribosomal protein S8 OS=Homo sapiens OX=9606 GN=RPS8 PE=2 SV=1	28	5	208	24.2	34.26
Q6IPH7	60S ribosomal protein L14 OS=Homo sapiens OX=9606 GN=RPL14 PE=1 SV=1	29	7	220	23.8	33.85
A0A024RB14	40S ribosomal protein S26 OS=Homo sapiens OX=9606 GN=RPS26 PE=3 SV=1	13	1	115	13	32.8
Q9BR77	Coiled-coil domain-containing protein 77 OS=Homo sapiens OX=9606 GN=CCDC77 PE=1 SV=1	19	9	488	57.5	31.48
Q59GY2	60S ribosomal protein L4 (Fragment) OS=Homo sapiens OX=9606 PE=2 SV=1	20	6	441	49	30.81
Q70L73	KI67 Antigen (Fragment) OS=Homo sapiens OX=9606 GN=MKI67 PE=2 SV=1	21	9	416	46.1	28.78
P62917	60S ribosomal protein L8 OS=Homo sapiens OX=9606 GN=RPL8 PE=1 SV=2	19	6	257	28	27.6
P07437	Tubulin beta chain OS=Homo sapiens OX=9606 GN=TUBB PE=1 SV=2	26	8	444	49.6	27.06
P68371	Tubulin beta-4B chain OS=Homo sapiens OX=9606 GN=TUBB4B PE=1 SV=1	26	8	445	49.8	26.14
P16402	Histone H1.3 OS=Homo sapiens OX=9606 GN=H1-3 PE=1 SV=2	29	7	221	22.3	24.8
P35527	Keratin, type I cytoskeletal 9 OS=Homo sapiens OX=9606 GN=KRT9 PE=1 SV=3	20	8	623	62	24.36
P68363	Tubulin alpha-1B chain OS=Homo sapiens OX=9606 GN=TUBA1B PE=1 SV=1	22	7	451	50.1	21.56
Q9Y297	F-box/WD repeat-containing protein 1A OS=Homo sapiens OX=9606 GN=BTRC PE=1 SV=1	10	6	605	68.8	19.09
P13645	Keratin, type I cytoskeletal 10 OS=Homo sapiens OX=9606 GN=KRT10 PE=1 SV=6	19	6	584	58.8	17.85
P62263	40S ribosomal protein S14 OS=Homo sapiens OX=9606 GN=RPS14 PE=1 SV=3	36	5	151	16.3	16.79
Q15149	Plectin OS=Homo sapiens OX=9606 GN=PLEC PE=1 SV=3	2	7	4684	531.5	16.62
P29401	Transketolase OS=Homo sapiens OX=9606 GN=TKT PE=1 SV=3	12	5	623	67.8	16.37
P04406	Glyceraldehyde-3-phosphate dehydrogenase OS=Homo sapiens OX=9606 GN=GAPDH PE=1 SV=3	14	4	335	36	15.59
Q8IYZ2	ZNF521 protein (Fragment) OS=Homo sapiens OX=9606 GN=ZNF521 PE=2 SV=2	2	1	1346	151.7	14.9
J3KPS3	Fructose-bisphosphate aldolase OS=Homo sapiens OX=9606 GN=ALDOA PE=1 SV=1	21	4	368	39.8	14.81
V9HW01	Epididymis secretory protein Li 310 OS=Homo sapiens OX=9606 GN=HEL-S-310 PE=2 SV=1	26	4	157	17.8	14.45
A8K9C4	Elongation factor 1-alpha OS=Homo sapiens OX=9606 PE=2 SV=1	15	4	462	50.2	14.34
P07355	Annexin A2 OS=Homo sapiens OX=9606 GN=ANXA2 PE=1 SV=2	22	5	339	38.6	13.91
Q00653	Nuclear factor NF-kappa-B p100 subunit OS=Homo sapiens OX=9606 GN=NFKB2 PE=1 SV=4	7	4	900	96.7	13.47
P27635	60S ribosomal protein L10 OS=Homo sapiens OX=9606 GN=RPL10 PE=1 SV=4	33	5	214	24.6	13.41
P30050	60S ribosomal protein L12 OS=Homo sapiens OX=9606 GN=RPL12 PE=1 SV=1	25	4	165	17.8	13.2
B2R4C0	60S ribosomal protein L18a OS=Homo sapiens OX=9606 PE=2 SV=1	10	2	176	20.7	12.94
A0A024RD80	Heat shock protein 90kDa alpha (Cytosolic), class B member 1, isoform CRA_a OS=Homo sapiens OX=9606 GN=HSP90AB1 PE=3 SV=1	8	4	724	83.2	12.58
A2A3R6	40S ribosomal protein S6 OS=Homo sapiens OX=9606 GN=RPS6 PE=2 SV=1	15	3	249	28.7	12.25
A0A024R814	Ribosomal protein L7, isoform CRA_a OS=Homo sapiens OX=9606 GN=RPL7 PE=3 SV=1	13	4	259	30.4	12.16
B2RAH5	Protein phosphatase 1 regulatory subunit OS=Homo sapiens OX=9606 PE=2 SV=1	3	3	1030	115.3	12.14
P62424	60S ribosomal protein L7a OS=Homo sapiens OX=9606 GN=RPL7A PE=1 SV=2	14	4	266	30	11.49
B4DPP6	cDNA FLJ54371, highly similar to Serum albumin OS=Homo sapiens OX=9606 PE=2 SV=1	8	4	618	70.3	10.5
P39023	60S ribosomal protein L3 OS=Homo sapiens OX=9606 GN=RPL3 PE=1 SV=2	11	3	403	46.1	10.49
A0A024R3X4	60 kDa chaperonin (Fragment) OS=Homo sapiens OX=9606 GN=HSPD1 PE=2 SV=1	13	4	573	61	10.24
A0A024R2Q4	Ribosomal protein L15 OS=Homo sapiens OX=9606 GN=RPL15 PE=3 SV=1	14	3	204	24.1	10.24
P46776	60S ribosomal protein L27a OS=Homo sapiens OX=9606 GN=RPL27A PE=1 SV=2	18	3	148	16.6	10.21
A0A3B3ITT5	60S ribosomal protein L29 OS=Homo sapiens OX=9606 GN=RPL29 PE=1 SV=1	17	3	167	18.5	10.09
A0A2X0SFL7	ARHGAP23 (Fragment) OS=Homo sapiens OX=9606 GN=ARHGAP23 PE=4 SV=1	3	4	1493	162.3	10.08
V9HW22	Epididymis luminal protein 33 OS=Homo sapiens OX=9606 GN=HEL-S-72p PE=2 SV=1	8	4	646	70.9	9.91
Q9HBB3	60S ribosomal protein L6 OS=Homo sapiens OX=9606 PE=2 SV=1	12	3	289	32.9	9.39
K9JA46	Epididymis luminal secretory protein 52 OS=Homo sapiens OX=9606 GN=EL52 PE=2 SV=1	5	3	732	84.6	9.35
V9HVX6	Epididymis luminal protein 9 OS=Homo sapiens OX=9606 GN=HEL-9 PE=2 SV=1	11	4	501	54.8	8.92
Q59GK9	60S ribosomal protein L21 (Fragment) OS=Homo sapiens OX=9606 PE=2 SV=1	15	2	163	18.9	8.84
A0A024RAZ7	Helix-destabilizing protein OS=Homo sapiens OX=9606 GN=HNRPA1 PE=4 SV=1	4	1	372	38.7	8.77
P82673	28S ribosomal protein S35, mitochondrial OS=Homo sapiens OX=9606 GN=MRPS35 PE=1 SV=1	13	3	323	36.8	8.52
Q8N1C8	75 kDa glucose-regulated protein (Fragment) OS=Homo sapiens OX=9606 GN=HSPA9 PE=2 SV=1	5	2	681	73.8	8.5
P07195	L-lactate dehydrogenase B chain OS=Homo sapiens OX=9606 GN=LDHB PE=1 SV=2	11	3	334	36.6	8.23
J3QQ67	60S ribosomal protein L18 (Fragment) OS=Homo sapiens OX=9606 GN=RPL18 PE=1 SV=1	26	3	190	21.8	8.07
A0A087X0X3	Heterogeneous nuclear ribonucleoprotein M OS=Homo sapiens OX=9606 GN=HNRNPM PE=1 SV=1	8	3	730	77.5	7.67
M0QYS1	60S ribosomal protein L13a (Fragment) OS=Homo sapiens OX=9606 GN=RPL13A PE=1 SV=2	5	1	210	24.2	7.61
P13647	Keratin, type II cytoskeletal 5 OS=Homo sapiens OX=9606 GN=KRT5 PE=1 SV=3	8	3	590	62.3	7.5
P04083	Annexin A1 OS=Homo sapiens OX=9606 GN=ANXA1 PE=1 SV=2	14	3	346	38.7	7.5
Q00839	Heterogeneous nuclear ribonucleoprotein U OS=Homo sapiens OX=9606 GN=HNRNPU PE=1 SV=6	4	3	825	90.5	7.48
P05787	Keratin, type II cytoskeletal 8 OS=Homo sapiens OX=9606 GN=KRT8 PE=1 SV=7	7	3	483	53.7	7.38
Q6NVC0	SLC25A5 protein (Fragment) OS=Homo sapiens OX=9606 GN=SLC25A5 PE=2 SV=1	11	3	323	35.3	6.96
L7RSL3	Receptor protein-tyrosine kinase OS=Homo sapiens OX=9606 GN=FLT1 PE=3 SV=1	2	1	1338	150.7	6.54
P00338	L-lactate dehydrogenase A chain OS=Homo sapiens OX=9606 GN=LDHA PE=1 SV=2	7	3	332	36.7	6.45
F8W727	60S ribosomal protein L32 OS=Homo sapiens OX=9606 GN=RPL32 PE=1 SV=1	20	2	153	18	6.18
Q8TF46	DIS3-like exonuclease 1 OS=Homo sapiens OX=9606 GN=DIS3L PE=1 SV=2	3	1	1054	120.7	5.96
A0A220K802	RhD antigen (Fragment) OS=Homo sapiens OX=9606 GN=RHD PE=3 SV=1	30	1	101	10.6	5.92
A0A024R1X8	Junction plakoglobin OS=Homo sapiens OX=9606 GN=JUP PE=3 SV=1	4	2	745	81.7	5.88
A0A384NL00	Glucose-6-phosphate 1-dehydrogenase OS=Homo sapiens OX=9606 PE=2 SV=1	3	1	515	59.2	5.65
A0A2R8Y6G6	2-phospho-D-glycerate hydro-lyase OS=Homo sapiens OX=9606 GN=ENO1 PE=1 SV=1	8	2	434	47.3	5.49
Q13045	Protein flightless-1 homolog OS=Homo sapiens OX=9606 GN=FLII PE=1 SV=2	2	2	1269	144.7	5.42
Q9UK76	Jupiter microtubule associated homolog 1 OS=Homo sapiens OX=9606 GN=JPT1 PE=1 SV=3	28	2	154	16	5.36
Q5T749	Keratinocyte proline-rich protein OS=Homo sapiens OX=9606 GN=KPRP PE=1 SV=1	7	3	579	64.1	5.31
A8K3H9	cDNA FLJ75649, highly similar to Homo sapiens v-rel reticuloendotheliosis viral oncogene homolog B, nuclear factor of kappa light polypeptide gene enhancer in B-cells 3 (avian) (RELB), mRNA OS=Homo sapiens OX=9606 PE=2 SV=1	7	2	579	62.1	5.27
P08729	Keratin, type II cytoskeletal 7 OS=Homo sapiens OX=9606 GN=KRT7 PE=1 SV=5	7	2	469	51.4	5.26
Q5EBM2	Uncharacterized protein OS=Homo sapiens OX=9606 PE=1 SV=1	2	1	519	56.8	5.24
Q8WVX7	40S ribosomal protein S19 (Fragment) OS=Homo sapiens OX=9606 PE=2 SV=1	18	2	157	17.3	5.2
A0A5C2GJ39	IG c227_light_IGKV1D-39_IGKJ4 (Fragment) OS=Homo sapiens OX=9606 PE=2 SV=1	15	1	108	11.6	5.15
A8K4W0	40S ribosomal protein S3a OS=Homo sapiens OX=9606 GN=RPS3A PE=2 SV=1	10	2	264	29.9	4.88
A0A0S2Z428	HCG2039812, isoform CRA_b (Fragment) OS=Homo sapiens OX=9606 GN=KRT6A PE=2 SV=1	4	2	564	60	4.81
P84098	60S ribosomal protein L19 OS=Homo sapiens OX=9606 GN=RPL19 PE=1 SV=1	14	2	196	23.5	4.68
A0A494BZV2	Myosin phosphatase Rho-interacting protein OS=Homo sapiens OX=9606 GN=MPRIP PE=1 SV=1	1	2	2425	274.2	4.64
P26641	Elongation factor 1-gamma OS=Homo sapiens OX=9606 GN=EEF1G PE=1 SV=3	5	2	437	50.1	4.56
P15880	40S ribosomal protein S2 OS=Homo sapiens OX=9606 GN=RPS2 PE=1 SV=2	9	2	293	31.3	4.52
P52895	Aldo-keto reductase family 1 member C2 OS=Homo sapiens OX=9606 GN=AKR1C2 PE=1 SV=3	4	1	323	36.7	4.36
Q6PKA6	ALDH3A1 protein (Fragment) OS=Homo sapiens OX=9606 GN=ALDH3A1 PE=2 SV=1	4	2	512	57.5	4.35
P62906	60S ribosomal protein L10a OS=Homo sapiens OX=9606 GN=RPL10A PE=1 SV=2	8	1	217	24.8	4.06
A8MUS3	60S ribosomal protein L23a OS=Homo sapiens OX=9606 GN=RPL23A PE=1 SV=1	10	1	194	21.9	3.96
B3KPB9	Eukaryotic translation initiation factor 3 subunit L OS=Homo sapiens OX=9606 GN=EIF3L PE=2 SV=1	4	1	607	70.9	3.49
O14828	Secretory carrier-associated membrane protein 3 OS=Homo sapiens OX=9606 GN=SCAMP3 PE=1 SV=3	5	1	347	38.3	3.32
P05204	Non-histone chromosomal protein HMG-17 OS=Homo sapiens OX=9606 GN=HMGN2 PE=1 SV=3	17	1	90	9.4	3.23
A0A090N7U0	Cullin 1 OS=Homo sapiens OX=9606 GN=CUL1 PE=3 SV=1	2	1	776	89.6	3.22
Q6IB83	BHLHB2 protein OS=Homo sapiens OX=9606 GN=BHLHB2 PE=2 SV=1	9	1	412	45.5	3.18
B7Z8U9	cDNA FLJ52831, highly similar to Tripartite motif-containing protein 29 OS=Homo sapiens OX=9606 PE=2 SV=1	7	1	321	36.8	3.09
H3BTI5	VPS35 endosomal protein sorting factor-like (Fragment) OS=Homo sapiens OX=9606 GN=VPS35L PE=1 SV=1	36	1	73	8.4	3.08
A0A024R930	Proteoglycan 4, isoform CRA_a OS=Homo sapiens OX=9606 GN=PRG4 PE=4 SV=1	2	1	1404	151	3.06
Q06547	GA-binding protein subunit beta-1 OS=Homo sapiens OX=9606 GN=GABPB1 PE=1 SV=2	8	1	395	42.5	3.05
Q13666	40S ribosomal protein S21 OS=Homo sapiens OX=9606 PE=2 SV=2	15	1	97	11	2.98
Q9BZL4	Protein phosphatase 1 regulatory subunit 12C OS=Homo sapiens OX=9606 GN=PPP1R12C PE=1 SV=1	2	1	782	84.8	2.94
A0A0S2Z4Z9	Non-POU domain containing octamer-binding isoform 1 (Fragment) OS=Homo sapiens OX=9606 GN=NONO PE=2 SV=1	3	1	471	54.2	2.94
Q6UXC1	Apical endosomal glycoprotein OS=Homo sapiens OX=9606 GN=MAMDC4 PE=2 SV=2	2	1	1216	131.4	2.93
B4DHN1	cDNA FLJ60255, highly similar to HERV-R_7q21.2 provirus ancestral Env polyprotein OS=Homo sapiens OX=9606 PE=2 SV=1	5	1	604	67.9	2.92
P27348	14-3-3 protein theta OS=Homo sapiens OX=9606 GN=YWHAQ PE=1 SV=1	4	1	245	27.7	2.91
Q8IWT3	Cullin-9 OS=Homo sapiens OX=9606 GN=CUL9 PE=1 SV=2	1	1	2517	281	2.91
P13639	Elongation factor 2 OS=Homo sapiens OX=9606 GN=EEF2 PE=1 SV=4	2	1	858	95.3	2.91
Q8NDG6	ATP-dependent RNA helicase TDRD9 OS=Homo sapiens OX=9606 GN=TDRD9 PE=2 SV=3	2	1	1382	155.6	2.9
A8K517	40S ribosomal protein S23 OS=Homo sapiens OX=9606 GN=RPS23 PE=2 SV=1	13	1	143	15.8	2.86
H0YKD8	60S ribosomal protein L28 OS=Homo sapiens OX=9606 GN=RPL28 PE=1 SV=1	11	1	170	19.1	2.85
A0A024RBF6	HCG26523, isoform CRA_a OS=Homo sapiens OX=9606 GN=hCG_26523 PE=3 SV=1	8	1	145	17.3	2.84
A0A5C2G4M9	IGL c2467_light_IGKV1D-13_IGKJ2 (Fragment) OS=Homo sapiens OX=9606 PE=2 SV=1	27	1	107	11.6	2.84
P32969	60S ribosomal protein L9 OS=Homo sapiens OX=9606 GN=RPL9 PE=1 SV=1	12	1	192	21.9	2.84
A0A6Q8PFJ0	Prelamin-A/C OS=Homo sapiens OX=9606 GN=LMNA PE=4 SV=1	2	1	729	80.9	2.83
A0A0S2Z5X8	Peptidylprolyl isomerase-like 3 isoform 2 OS=Homo sapiens OX=9606 GN=PPIL3 PE=2 SV=1	19	1	130	14.8	2.82
A0A384NL58	Heterogeneous nuclear ribonucleoproteins A2/B1 OS=Homo sapiens OX=9606 PE=2 SV=1	7	1	353	37.4	2.81
Q59F66	RNA helicase (Fragment) OS=Homo sapiens OX=9606 PE=2 SV=1	2	1	737	81	2.78
E7EX29	14-3-3 protein zeta/delta (Fragment) OS=Homo sapiens OX=9606 GN=YWHAZ PE=1 SV=1	7	1	246	28	2.78
A0A140VJW2	Stathmin OS=Homo sapiens OX=9606 PE=2 SV=1	7	1	174	19.8	2.75
A0A0U4BW16	Non-muscle myosin heavy chain 9 OS=Homo sapiens OX=9606 GN=MYH9 PE=2 SV=1	1	1	1963	226.4	2.75
P62140	Serine/threonine-protein phosphatase PP1-beta catalytic subunit OS=Homo sapiens OX=9606 GN=PPP1CB PE=1 SV=3	5	1	327	37.2	2.73
A0A384ME17	Elongation factor Tu OS=Homo sapiens OX=9606 GN=TUFM PE=1 SV=1	4	1	455	49.8	2.73
P63173	60S ribosomal protein L38 OS=Homo sapiens OX=9606 GN=RPL38 PE=1 SV=2	19	1	70	8.2	2.67
A0A224AV41	Adenomatous polyposis coli protein isoform t OS=Homo sapiens OX=9606 GN=APC PE=2 SV=1	1	1	2853	311.9	2.61
B2R491	40S ribosomal protein S4 OS=Homo sapiens OX=9606 GN=RPS4X PE=2 SV=1	4	1	263	29.6	2.58
O60218	Aldo-keto reductase family 1 member B10 OS=Homo sapiens OX=9606 GN=AKR1B10 PE=1 SV=2	5	1	316	36	2.57
B2R4P2	cDNA, FLJ92164, highly similar to Homo sapiens peroxiredoxin 1 (PRDX1), mRNA OS=Homo sapiens OX=9606 PE=2 SV=1	9	1	199	22.2	2.55
P37108	Signal recognition particle 14 kDa protein OS=Homo sapiens OX=9606 GN=SRP14 PE=1 SV=2	13	1	136	14.6	2.55
P30305	M-phase inducer phosphatase 2 OS=Homo sapiens OX=9606 GN=CDC25B PE=1 SV=2	2	1	580	64.9	2.51
P25705	ATP synthase subunit alpha, mitochondrial OS=Homo sapiens OX=9606 GN=ATP5F1A PE=1 SV=1	3	1	553	59.7	2.51
A0A5C2G3Q4	IGL c3802_light_IGKV1-5_IGKJ1 (Fragment) OS=Homo sapiens OX=9606 PE=2 SV=1	15	1	107	11.5	2.51
E7ETY2	Treacle protein OS=Homo sapiens OX=9606 GN=TCOF1 PE=1 SV=1	1	1	1488	152.2	2.51
B2R4R9	40S ribosomal protein S28 OS=Homo sapiens OX=9606 GN=RPS28 PE=2 SV=1	19	1	69	7.8	2.49
P07814	Bifunctional glutamate/proline--tRNA ligase OS=Homo sapiens OX=9606 GN=EPRS1 PE=1 SV=5	1	1	1512	170.5	2.49
P62891	60S ribosomal protein L39 OS=Homo sapiens OX=9606 GN=RPL39 PE=1 SV=2	20	1	51	6.4	2.46
A0A0U1RRH7	Histone H2A OS=Homo sapiens OX=9606 PE=3 SV=1	7	1	170	18.5	2.45
A0A5C2FXP4	IGL c1699_light_IGKV1D-13_IGKJ3 (Fragment) OS=Homo sapiens OX=9606 PE=2 SV=1	7	1	107	11.4	2.44
V9HW31	ATP synthase subunit beta OS=Homo sapiens OX=9606 GN=HEL-S-271 PE=1 SV=1	3	1	529	56.5	2.43
P62913	60S ribosomal protein L11 OS=Homo sapiens OX=9606 GN=RPL11 PE=1 SV=2	9	1	178	20.2	2.42
P52597	Heterogeneous nuclear ribonucleoprotein F OS=Homo sapiens OX=9606 GN=HNRNPF PE=1 SV=3	3	1	415	45.6	2.42
M0R0R2	40S ribosomal protein S5 OS=Homo sapiens OX=9606 GN=RPS5 PE=1 SV=1	4	1	225	25.3	2.41
P62280	40S ribosomal protein S11 OS=Homo sapiens OX=9606 GN=RPS11 PE=1 SV=3	11	1	158	18.4	2.4
P49207	60S ribosomal protein L34 OS=Homo sapiens OX=9606 GN=RPL34 PE=1 SV=3	9	1	117	13.3	2.4
Q9Y2K1	Zinc finger and BTB domain-containing protein 1 OS=Homo sapiens OX=9606 GN=ZBTB1 PE=1 SV=3	2	1	713	82	2.39
J3KQE5	GTP-binding nuclear protein Ran (Fragment) OS=Homo sapiens OX=9606 GN=RAN PE=1 SV=1	6	1	234	26.8	2.39
A0A0D9SF53	RNA helicase OS=Homo sapiens OX=9606 GN=DDX3X PE=1 SV=1	2	1	733	81.4	2.38
E7EVA0	Microtubule-associated protein OS=Homo sapiens OX=9606 GN=MAP4 PE=1 SV=1	1	1	2297	245.3	2.37
B2RA03	cDNA, FLJ94640, highly similar to Homo sapiens keratin 18 (KRT18), mRNA OS=Homo sapiens OX=9606 PE=2 SV=1	7	1	430	48	2.36
A0A2R8YD14	40S ribosomal protein S24 OS=Homo sapiens OX=9606 GN=RPS24 PE=1 SV=1	5	1	165	19.2	2.35
P21333	Filamin-A OS=Homo sapiens OX=9606 GN=FLNA PE=1 SV=4	1	1	2647	280.6	2.34
Q53HU8	Vimentin (Fragment) OS=Homo sapiens OX=9606 PE=2 SV=1	3	1	466	53.7	2.33
P62829	60S ribosomal protein L23 OS=Homo sapiens OX=9606 GN=RPL23 PE=1 SV=1	13	1	140	14.9	2.31
B7Z6Z4	Myosin light polypeptide 6 OS=Homo sapiens OX=9606 GN=MYL6 PE=1 SV=1	5	1	238	26.7	2.31
J3KQN4	60S ribosomal protein L36a OS=Homo sapiens OX=9606 GN=RPL36A PE=1 SV=1	9	1	142	16.4	2.3
P14550	Aldo-keto reductase family 1 member A1 OS=Homo sapiens OX=9606 GN=AKR1A1 PE=1 SV=3	3	1	325	36.6	2.27
E9PK25	Cofilin, non-muscle isoform OS=Homo sapiens OX=9606 GN=CFL1 PE=1 SV=1	7	1	204	22.7	2.25
A0A2R8Y5A3	Catenin beta-1 OS=Homo sapiens OX=9606 GN=CTNNB1 PE=1 SV=1	1	1	783	85.6	2.22
P54136	Arginine--tRNA ligase, cytoplasmic OS=Homo sapiens OX=9606 GN=RARS1 PE=1 SV=2	2	1	660	75.3	2.21
B7Z4C8	60S ribosomal protein L31 OS=Homo sapiens OX=9606 GN=RPL31 PE=1 SV=1	7	1	130	15.1	2.19
P37802	Transgelin-2 OS=Homo sapiens OX=9606 GN=TAGLN2 PE=1 SV=3	7	1	199	22.4	2.18
Q9Y230	RuvB-like 2 OS=Homo sapiens OX=9606 GN=RUVBL2 PE=1 SV=3	2	1	463	51.1	2.17
J3QRS3	Myosin regulatory light chain 12A OS=Homo sapiens OX=9606 GN=MYL12A PE=1 SV=1	6	1	177	20.4	2.12
A0A590UK80	Uncharacterized protein (Fragment) OS=Homo sapiens OX=9606 PE=3 SV=1	1	1	1090	121	2.11
A0A6Q8PGK1	Heat shock protein beta-1 OS=Homo sapiens OX=9606 GN=HSPB1 PE=4 SV=1	5	1	215	23.7	2.11
A0A384P5K2	Epididymis secretory sperm binding protein OS=Homo sapiens OX=9606 PE=2 SV=1	8	1	193	20.6	2.1
A4D1G5	40S ribosomal protein S27 OS=Homo sapiens OX=9606 GN=LOC392748 PE=3 SV=1	5	1	148	16.9	2.09
V9HWP2	Epididymis luminal protein 35 OS=Homo sapiens OX=9606 GN=HEL-S-125m PE=2 SV=1	1	1	803	92.4	2.04
A0A384N5Z8	Epididymis secretory sperm binding protein OS=Homo sapiens OX=9606 PE=2 SV=1	2	1	707	76.1	2.02
A0A5C2GGU0	IGH + IGL c639_light_IGKV1-5_IGKJ1 (Fragment) OS=Homo sapiens OX=9606 PE=2 SV=1	10	1	109	11.8	2.01
Q14204	Cytoplasmic dynein 1 heavy chain 1 OS=Homo sapiens OX=9606 GN=DYNC1H1 PE=1 SV=5	0	1	4646	532.1	2.01
P60981	Destrin OS=Homo sapiens OX=9606 GN=DSTN PE=1 SV=3	7	1	165	18.5	1.98
A1A4E9	Keratin 13 OS=Homo sapiens OX=9606 GN=KRT13 PE=1 SV=1	3	1	458	49.6	1.9
Q4VAR0	CYP11B1 protein OS=Homo sapiens OX=9606 GN=CYP11B1 PE=1 SV=1	5	1	574	65.1	0
P49454	Centromere protein F OS=Homo sapiens OX=9606 GN=CENPF PE=1 SV=3	1	1	3114	357.3	0
Q13315	Serine-protein kinase ATM OS=Homo sapiens OX=9606 GN=ATM PE=1 SV=4	1	1	3056	350.5	0
A0A024RAQ3	Dihydrofolate reductase OS=Homo sapiens OX=9606 GN=DHFR PE=3 SV=1	13	1	262	28.8	0
Q96T21	Selenocysteine insertion sequence-binding protein 2 OS=Homo sapiens OX=9606 GN=SECISBP2 PE=1 SV=2	4	1	854	95.4	0
O94805	Actin-like protein 6B OS=Homo sapiens OX=9606 GN=ACTL6B PE=1 SV=1	7	1	426	46.8	0
Q96BF6	Nucleus accumbens-associated protein 2 OS=Homo sapiens OX=9606 GN=NACC2 PE=1 SV=1	4	1	587	62.8	0
Q7RTP6	[F-actin]-monooxygenase MICAL3 OS=Homo sapiens OX=9606 GN=MICAL3 PE=1 SV=2	1	1	2002	224.2	0
L8E979	Alternative protein MYO19 OS=Homo sapiens OX=9606 GN=MYO19 PE=4 SV=1	36	1	75	8.3	0
Q9NVV0	Trimeric intracellular cation channel type B OS=Homo sapiens OX=9606 GN=TMEM38B PE=1 SV=1	10	1	291	32.5	0
